# Supplementary material for: A “Crossomics” Study Analysing Variability of Different Components in Peripheral Blood of Healthy Caucasoid Individuals
Source: PLoS One. 2012 Jan 12;7(1):e28761. doi: 10.1371/journal.pone.0028761 (PMC3257221; doi:10.1371/journal.pone.0028761)
Supplement: Table S1 — Metabolic profiling approach. Datasheet with concentration ratios and results of ANOVA testing are given. (XLS) [file pone.0028761.s002.xls]

## Sheet: t-statistics, wide
						value type:	Ratio																p-value
						gender reference:	female								male								female								male
metabolite							age_f	bmi_f	bmi:age_f	genderM_f	genderM:age_f	genderM:bmi_f	sampleAge_f	time_f	age_m	bmi_m	bmi:age_m	genderF_m	genderF:age_m	genderF:bmi_m	sampleAge_m	time_m	age_f	bmi_f	bmi:age_f	genderM_f	genderM:age_f	genderM:bmi_f	sampleAge_f	time_f	age_m	bmi_m	bmi:age_m	genderF_m	genderF:age_m	genderF:bmi_m	sampleAge_m	time_m
METABOLITE_ID	METABOLITE	Value Type	CAS-Nr(1)	CAS-Nr(2)	ONTOLOGY 2	ONTOLOGY 1	age	bmi	bmi:age	genderM	genderM:age	genderM:bmi	sampleAge	time	age	bmi	bmi:age	genderF	genderF:age	genderF:bmi	sampleAge	time	age	bmi	bmi:age	genderM	genderM:age	genderM:bmi	sampleAge	time	age	bmi	bmi:age	genderF	genderF:age	genderF:bmi	sampleAge	time
38100003	Alanine	relative	56-41-7		Amino acids	Amino acids and related	1.0354	0.934625	1.01418	1.1556	1.03881	1.01687	1	1	1.07558	0.950396	1.01418	0.865355	0.962639	0.983406	1	1	0.571174	0.359873	0.788041	0.0832144	0.631751	0.84108			0.178007	0.431047	0.788041	0.0832144	0.631751	0.84108
18100043	Arginine	relative	74-79-3		Amino acids	Amino acids and related	1.04055	1.09005	0.934487	1.08865	1.01938	0.908998	0.931728	1	1.06072	0.990854	0.934487	0.918567	0.980988	1.10011	0.931728	1	0.423678	0.127674	0.119787	0.174641	0.743672	0.14629	0.0331806		0.147217	0.854504	0.119787	0.174641	0.743672	0.14629	0.0331806
38100072	Aspartate	relative	56-84-8		Amino acids	Amino acids and related	1.12662	1.12033	1.0151	1.01325	0.869291	0.998011	1	1	0.979361	1.1181	1.0151	0.986924	1.15036	1.00199	1	1	0.106985	0.18426	0.800385	0.880552	0.139758	0.983135			0.719227	0.149458	0.800385	0.880552	0.139758	0.983135
38100010	Cysteine (minor: Cystine)	relative	52-90-4		Amino acids	Amino acids and related	0.966943	0.982413	1.03451	1.26871	0.971064	1.05253	0.876171	1	0.938963	1.03402	1.03451	0.788199	1.0298	0.95009	0.876171	1	0.635971	0.820213	0.569327	0.0195633	0.734002	0.576454	0.00293398		0.278696	0.647244	0.569327	0.0195633	0.734002	0.576454	0.00293398
18100164	Glutamate	relative	56-86-0		Amino acids	Amino acids and related	1.04367	1.13059	1.04145	1.19502	1.02497	1.00568	1	1	1.06973	1.13701	1.04145	0.836805	0.975636	0.994353	1	1	0.642519	0.27411	0.60817	0.14497	0.835572	0.963971			0.392144	0.199883	0.60817	0.14497	0.835572	0.963971
38100045	Glutamine	relative	56-85-9		Amino acids	Amino acids and related	1.06625	1.04355	1.06627	1.12438	0.947496	0.967594	0.927303	1	1.01027	1.00973	1.06627	0.889376	1.05541	1.03349	0.927303	1	0.245969	0.466561	0.169729	0.094966	0.407707	0.62693	0.0356389		0.806724	0.859212	0.169729	0.094966	0.407707	0.62693	0.0356389
38100004	Glycine	relative	56-40-6		Amino acids	Amino acids and related	1.16708	0.903704	0.967977	0.991104	0.891244	1.04391	0.940096	1	1.04015	0.943384	0.967977	1.00898	1.12203	0.957938	0.940096	1	0.0736906	0.277822	0.627621	0.926873	0.262754	0.68263	0.0548024		0.545772	0.480354	0.627621	0.926873	0.262754	0.68263	0.0548024
38100466	Histidine	relative	71-00-1		Amino acids	Amino acids and related	1.10405	1.05188	1.12981	1.0204	0.962347	0.852357	1.09229	1	1.06248	0.896578	1.12981	0.980008	1.03913	1.17322	1.09229	1	0.0104982	0.157489	0.000972543	0.60014	0.319334	0.00243676	0.000374224		0.0313647	0.00707735	0.000972543	0.60014	0.319334	0.00243676	0.000374224
38100074	Isoleucine	relative	73-32-5		Amino acids	Amino acids and related	0.990207	1.05125	1.01371	1.34075	0.995716	1.03253	1	1	0.985965	1.08545	1.01371	0.745849	1.0043	0.968494	1	1	0.859138	0.453562	0.775306	0.00188126	0.952359	0.67472			0.762655	0.178526	0.775306	0.00188126	0.952359	0.67472
38100075	Leucine	relative	61-90-5		Amino acids	Amino acids and related	0.963505	1.08036	1.00204	1.30215	1.01232	1.02004	1	0.953079	0.975379	1.10201	1.00204	0.767961	0.987827	0.980357	1	0.953079	0.464819	0.179763	0.958978	0.00120379	0.839528	0.754207		0.105171	0.538057	0.0669457	0.958978	0.00120379	0.839528	0.754207		0.105171
38100013	Lysine	relative	56-87-1	39665-12-8	Amino acids	Amino acids and related	1.03394	1.15952	0.924368	1.0491	0.972346	1.02641	0.944349	1	1.00535	1.19014	0.924368	0.953201	1.02844	0.974273	0.944349	1	0.379205	0.00394288	0.0271088	0.300516	0.528157	0.577012	0.0349543		0.852854	0.00110411	0.0271088	0.300516	0.528157	0.577012	0.0349543
38100008	Methionine	relative	63-68-3		Amino acids	Amino acids and related	0.949598	1.02915	0.982277	1.2837	1.01124	1.01079	0.947593	1	0.960275	1.04026	0.982277	0.778999	0.988881	0.989322	0.947593	1	0.3705	0.644866	0.705471	0.00470952	0.87045	0.881939	0.123244		0.37545	0.502088	0.705471	0.00470952	0.87045	0.881939	0.123244
38100073	Phenylalanine	relative	63-91-2		Amino acids	Amino acids and related	1.00379	1.0044	1.00728	1.15213	1.02098	1.05451	1	0.959079	1.02485	1.05915	1.00728	0.867961	0.979455	0.948311	1	0.959079	0.923405	0.919869	0.818946	0.0121648	0.668098	0.30771		0.0504555	0.44775	0.157516	0.818946	0.0121648	0.668098	0.30771		0.0504555
38100079	Proline	relative	147-85-3		Amino acids	Amino acids and related	0.990131	1.08152	1.01384	1.55187	0.987904	0.864269	1	1	0.978155	0.934723	1.01384	0.644385	1.01224	1.15705	1	1	0.821322	0.155119	0.716245	1.789e-05	0.830768	0.0340363			0.554001	0.163364	0.716245	1.789e-05	0.830768	0.0340363
38100052	Serine	relative	56-45-1		Amino acids	Amino acids and related	0.969512	0.978502	0.983984	1.00161	1.03901	0.965655	0.916848	1	1.00733	0.944895	0.983984	0.998389	0.962453	1.03557	0.916848	1	0.589083	0.723274	0.732791	0.98133	0.575947	0.627205	0.0304177		0.869056	0.343466	0.732791	0.98133	0.575947	0.627205	0.0304177
38100006	Threonine	relative	72-19-5		Amino acids	Amino acids and related	0.965763	1.22545	0.878757	0.968317	1.13314	0.834932	1	1.08746	1.09434	1.02316	0.878757	1.03272	0.882503	1.1977	1	1.08746	0.737881	0.113989	0.159476	0.80003	0.352999	0.212252		0.0268215	0.308217	0.82767	0.159476	0.80003	0.352999	0.212252		0.0268215
18100035	Tryptophan	relative	54-12-6	73-22-3	Amino acids	Amino acids and related	1.01971	0.943976	1.07526	1.18856	0.951508	1.06379	1.05087	0.934981	0.970264	1.00419	1.07526	0.841356	1.05096	0.940038	1.05087	0.934981	0.671894	0.237504	0.0697115	0.00840106	0.352711	0.273809	0.105667	0.0109682	0.393598	0.925217	0.0697115	0.00840106	0.352711	0.273809	0.105667	0.0109682
38100160	Tyrosine	relative	60-18-4		Amino acids	Amino acids and related	1.01678	0.972798	1.03985	1.28493	1.03114	1.11399	1	0.954963	1.04845	1.08369	1.03985	0.778252	0.969796	0.897672	1	0.954963	0.82878	0.752232	0.540799	0.0213697	0.74977	0.299234		0.170331	0.45945	0.308599	0.540799	0.0213697	0.74977	0.299234		0.170331
38100070	Valine	relative	7004-03-7	72-18-4	Amino acids	Amino acids and related	0.993882	1.06332	1.00582	1.17147	0.971163	1.02717	1.05815	0.945283	0.965222	1.09221	1.00582	0.853628	1.02969	0.97355	1.05815	0.945283	0.908047	0.271786	0.890185	0.0256597	0.628086	0.670718	0.122956	0.0778107	0.385786	0.112041	0.890185	0.0256597	0.628086	0.670718	0.122956	0.0778107
58100028	3-Indoxylsulfuric acid	relative	487-94-5		Amino acids derivatives	Amino acids and related	0.697032	1.59174	0.85174	0.932254	1.51094	0.968126	0.780044	0.849823	1.05318	1.54101	0.85174	1.07267	0.661838	1.03292	0.780044	0.849823	0.0099537	0.00257473	0.100575	0.595187	0.00933513	0.810296	0.00286618	0.0199493	0.549929	0.00301877	0.100575	0.595187	0.00933513	0.810296	0.00286618	0.0199493
38100009	5-Oxoproline (minor: Folic acid, Glutamate, Glutamine)	relative	98-79-3		Amino acids derivatives	Amino acids and related	1.07245	0.987856	1.08026	1.10959	0.948999	1.02185	0.944441	1	1.01776	1.00944	1.08026	0.901233	1.05374	0.978619	0.944441	1	0.0693053	0.746027	0.0227712	0.032436	0.228868	0.625237	0.0198029		0.522973	0.793294	0.0227712	0.032436	0.228868	0.625237	0.0198029
18100159	Citrulline	relative	372-75-8		Amino acids derivatives	Amino acids and related	1.16068	1.05064	1.0659	1.13912	0.936956	1.00966	1	1	1.08751	1.06079	1.0659	0.877873	1.06729	0.990428	1	1	0.0139458	0.416269	0.163473	0.0629377	0.331933	0.889134			0.07254	0.277487	0.163473	0.0629377	0.331933	0.889134
38100753	Cystine	relative	56-89-3		Amino acids derivatives	Amino acids and related	0.921443	1.2209	0.993329	0.868759	1.23734	0.839881	1	0.927011	1.14014	1.02541	0.993329	1.15107	0.808183	1.19064	1	0.927011	0.219301	0.0151585	0.893078	0.0803072	0.0181172	0.0500271		0.0625787	0.0256699	0.678091	0.893078	0.0803072	0.0181172	0.0500271		0.0625787
58100003	Indole-3-lactic acid (**)	relative	1821-52-9		Amino acids derivatives	Amino acids and related	1.03401	0.986492	1.01027	1.22567	0.938244	1.07366	1	1	0.970153	1.05916	1.01027	0.815882	1.06582	0.931394	1	1	0.466305	0.799783	0.792818	0.0049956	0.292548	0.268192			0.434472	0.241564	0.792818	0.0049956	0.292548	0.268192
58100025	Indole-3-propionic acid (**)	relative	830-96-6		Amino acids derivatives	Amino acids and related	2.10359	0.753947	1.22011	0.996998	0.519338	0.979341	1	1	1.09247	0.738371	1.22011	1.00301	1.92553	1.0211	1	1	0.000447417	0.118786	0.128466	0.986557	0.00530609	0.914706			0.467424	0.0648711	0.128466	0.986557	0.00530609	0.914706
38100495	Ketoleucine	relative	816-66-0		Amino acids derivatives	Amino acids and related	0.960182	0.884769	1.04849	1.32511	1.01632	1.1407	1	1	0.975857	1.00925	1.04849	0.754654	0.983937	0.876658	1	1	0.543325	0.142442	0.413765	0.00684131	0.850417	0.169409			0.662722	0.893814	0.413765	0.00684131	0.850417	0.169409
18100327	Kynurenic acid	relative	492-27-3		Amino acids derivatives	Amino acids and related	1.08335	1.02314	1.01619	1.18803	0.943265	1.28134	1	1	1.02189	1.31099	1.01619	0.841732	1.06015	0.780433	1	1	0.526341	0.877128	0.881044	0.287343	0.71941	0.170445			0.837161	0.0612464	0.881044	0.287343	0.71941	0.170445
18100316	O-Phosphotyrosine	relative	21820-51-9		Amino acids derivatives	Amino acids and related	0.888935	0.961442	1.1254	1.05792	1.31842	0.993986	1.21818	1	1.17199	0.95566	1.1254	0.945252	0.758485	1.00605	1.21818	1	0.204238	0.678352	0.131019	0.601335	0.0238435	0.956416	0.00324836		0.0409634	0.618991	0.131019	0.601335	0.0238435	0.956416	0.00324836
38100046	Ornithine (minor: Arginine, Citrulline)	relative	70-26-8		Amino acids derivatives	Amino acids and related	1.23321	1.19152	0.895224	1.08702	0.819842	0.876473	1	1.05992	1.01104	1.04434	0.895224	0.919944	1.21975	1.14094	1	1.05992	0.0175381	0.0422315	0.0668675	0.315192	0.0407119	0.153		0.193237	0.841953	0.512733	0.0668675	0.315192	0.0407119	0.153		0.193237
58100029	p-Cresol sulfate (*) (minor: m-Cresol sulfate, o-Cresol sulfate)	relative			Amino acids derivatives	Amino acids and related	1.51381	0.984881	1.19155	0.822518	0.990999	0.79077	1	1	1.50018	0.778814	1.19155	1.21578	1.00908	1.26459	1	1	0.134758	0.960447	0.439634	0.552291	0.978561	0.514125			0.0887907	0.366901	0.439634	0.552291	0.978561	0.514125
38100437	trans-4-Hydroxyproline	relative	51-35-4		Amino acids derivatives	Amino acids and related	0.959436	1.30338	0.823441	1.06513	0.857766	1.02879	1	1	0.822972	1.3409	0.823441	0.938856	1.16582	0.972018	1	1	0.69398	0.0557164	0.0536346	0.633385	0.27558	0.843413			0.0494347	0.0220967	0.0536346	0.633385	0.27558	0.843413
28100428	Urea	relative	57-13-6		Amino acids derivatives	Amino acids and related	0.996815	1.11513	0.973173	1.03345	0.87612	0.956609	1	0.933834	0.87333	1.06675	0.973173	0.967635	1.1414	1.04536	1	0.933834	0.968904	0.255909	0.686106	0.753415	0.22843	0.674929		0.11391	0.0852665	0.435038	0.686106	0.753415	0.22843	0.674929		0.11391
38100463	1,5-Anhydrosorbitol	relative	154-58-5		Carbohydrates and related	Carbohydrates and related	0.969684	0.987858	0.979614	0.845058	1.05365	0.824977	1	1	1.02171	0.814959	0.979614	1.18335	0.949078	1.21216	1	1	0.664867	0.884006	0.735263	0.0826283	0.57215	0.0713968			0.719338	0.0189533	0.735263	0.0826283	0.57215	0.0713968
38100054	Erythrol	relative	149-32-6		Carbohydrates and related	Carbohydrates and related	1.04887	0.905073	1.05272	1.21662	0.96682	1.00016	0.852726	1	1.01407	0.905216	1.05272	0.821948	1.03432	0.999842	0.852726	1	0.378484	0.106467	0.260323	0.0120072	0.597333	0.998107	8.06799e-05		0.736413	0.0921973	0.260323	0.0120072	0.597333	0.998107	8.06799e-05
38101841	Glucosamine	relative	3416-24-8		Carbohydrates and related	Carbohydrates and related	1.11449	1.07966	0.981746	0.926378	0.843584	1.13999	1	0.932866	0.940165	1.23081	0.981746	1.07947	1.18542	0.877199	1	0.932866	0.184768	0.345919	0.748148	0.379483	0.0839232	0.175899		0.140657	0.300834	0.0126049	0.748148	0.379483	0.0839232	0.175899		0.140657
38100036	Glucose	relative	50-99-7	492-62-6	Carbohydrates and related	Carbohydrates and related	1.03667	1.08127	1.00922	0.991947	0.983304	0.917179	1.01911	0.977856	1.01936	0.991716	1.00922	1.00812	1.01698	1.0903	1.01911	0.977856	0.0625089	0.00140318	0.510496	0.68736	0.401975	0.00193288	0.115613	0.0344881	0.166503	0.624814	0.510496	0.68736	0.401975	0.00193288	0.115613	0.0344881
38100154	Glucose-1-phosphate (minor: Glucose)	relative	127084-17-7	2040-69-9	Carbohydrates and related	Carbohydrates and related	1.05459	1.1225	0.922503	0.978607	0.96193	0.956265	1	1	1.01444	1.07341	0.922503	1.02186	1.03958	1.04574	1	1	0.151253	0.0181922	0.0217291	0.623179	0.400216	0.360586			0.627604	0.0760232	0.0217291	0.623179	0.400216	0.360586
18100295	Glucuronic acid	relative	528-16-5	6556-12-3	Carbohydrates and related	Carbohydrates and related	0.977117	1.00263	0.982829	1.07467	0.983976	1.01093	0.969534	0.977821	0.961459	1.01359	0.982829	0.930514	1.01629	0.989187	0.969534	0.977821	0.313736	0.908134	0.338914	0.0180415	0.527831	0.682517	0.043607	0.0815323	0.0396845	0.537472	0.338914	0.0180415	0.527831	0.682517	0.043607	0.0815323
38101840	Mannosamine	relative	2636-92-2		Carbohydrates and related	Carbohydrates and related	1.22759	1.05842	0.954851	1.08322	0.742575	1.12134	1	1	0.911576	1.18684	0.954851	0.923174	1.34667	0.891793	1	1	0.0453113	0.600281	0.557495	0.488725	0.0287829	0.368436			0.244764	0.0957454	0.557495	0.488725	0.0287829	0.368436
38100028	Mannose	relative	3458-28-4		Carbohydrates and related	Carbohydrates and related	0.885862	1.31734	0.9325	1.01417	1.1377	0.83923	1	0.947416	1.00784	1.10555	0.9325	0.986028	0.878968	1.19157	1	0.947416	0.0158244	0.000147288	0.0563852	0.77193	0.0266181	0.00734112		0.045179	0.81494	0.0287323	0.0563852	0.77193	0.0266181	0.00734112		0.045179
38100014	myo-Inositol	relative	87-89-8		Carbohydrates and related	Carbohydrates and related	0.96066	1.06449	0.960249	1.15101	1.134	0.933373	1	1	1.08939	0.99357	0.960249	0.868804	0.881834	1.07138	1	1	0.550727	0.435996	0.484383	0.11736	0.168505	0.456876			0.151017	0.92598	0.484383	0.11736	0.168505	0.456876
38100620	scyllo-Inositol	relative	488-59-5		Carbohydrates and related	Carbohydrates and related	1.01722	1.00327	0.901104	1.19754	1.0901	0.993976	1	1	1.10886	0.997224	0.901104	0.835048	0.917349	1.00606	1	1	0.885705	0.981478	0.320993	0.24452	0.57858	0.970351			0.315688	0.982077	0.320993	0.24452	0.57858	0.970351
78100006	3,4-Dihydroxyphenylacetic acid (DOPAC)	absolute [ng/ml]	102-32-9		Catecholamines and other monoamines	Hormones, signal substances and related	0.99898	0.690412	1.01763	0.963424	1.16739	1.36839	1	1	1.1662	0.944752	1.01763	1.03796	0.85661	0.730786	1	1	0.993924	0.039867	0.879383	0.824794	0.383773	0.112858			0.19502	0.685643	0.879383	0.824794	0.383773	0.112858
78100024	3,4-Dihydroxyphenylalanine (DOPA)	absolute [ng/ml]	59-92-7		Catecholamines and other monoamines	Hormones, signal substances and related	1.02211	0.913289	1.04805	0.97888	1.04189	1.09629	1.07635	1	1.06493	1.00123	1.04805	1.02158	0.959791	0.912164	1.07635	1	0.701701	0.164932	0.334117	0.758106	0.552155	0.221903	0.0537369		0.181012	0.983152	0.334117	0.758106	0.552155	0.221903	0.0537369
78100008	3,4-Dihydroxyphenylglycol (DOPEG)	absolute [ng/ml]	3343-19-9		Catecholamines and other monoamines	Hormones, signal substances and related	0.937765	0.87374	1.0844	0.936236	1.23331	1.07466	1	1	1.15655	0.938976	1.0844	1.06811	0.810827	0.930524	1	1	0.228281	0.0475082	0.0902076	0.31809	0.00994927	0.317791			0.0070154	0.255336	0.0902076	0.31809	0.00994928	0.317791
78100029	3-Methoxytyrosine	absolute [ng/ml]	300-48-1		Catecholamines and other monoamines	Hormones, signal substances and related	0.861841	1.20912	1.02783	0.91813	1.18628	0.8197	1	1	1.02239	0.991114	1.02783	1.08917	0.842968	1.21996	1	1	0.0765419	0.0593272	0.677452	0.383501	0.110197	0.0826453			0.731854	0.91086	0.677452	0.383501	0.110197	0.0826453
78100025	4-Hydroxy-3-methoxymandelic acid	absolute [ng/ml]	55-10-7		Catecholamines and other monoamines	Hormones, signal substances and related	1.28605	0.50898	1.28557	1.47196	1.12462	1.14539	1	1	1.44632	0.582983	1.28557	0.679366	0.889188	0.873061	1	1	0.197147	0.0112855	0.135443	0.119016	0.624328	0.590521			0.0347493	0.0167575	0.135443	0.119016	0.624328	0.590521
78100033	4-Hydroxy-3-methoxyphenylglycol (HMPG)	absolute [ng/ml]	27391-18-0		Catecholamines and other monoamines	Hormones, signal substances and related	0.929168	0.627582	1.10524	1.40012	1.26383	1.43824	1	1	1.17431	0.902612	1.10524	0.714226	0.791248	0.695296	1	1	0.557228	0.00976674	0.35905	0.0530047	0.168385	0.0552263			0.148048	0.43596	0.35905	0.0530047	0.168385	0.0552263
78100004	5-Hydroxy-3-indoleacetic acid (5-HIAA)	absolute [ng/ml]			Catecholamines and other monoamines	Hormones, signal substances and related	0.977453	1.04415	1.06138	0.988341	1.19493	0.850824	1	1	1.16798	0.888388	1.06138	1.0118	0.836872	1.17533	1	1	0.687521	0.522873	0.238191	0.868505	0.0337727	0.0601681			0.00842112	0.0686201	0.238191	0.868505	0.0337727	0.0601681
78100022	Adrenaline (Epinephrine)	absolute [ng/ml]	51-43-4		Catecholamines and other monoamines	Hormones, signal substances and related	0.983801	0.91206	1.1795	1.36968	1.09647	0.781884	1.39679	1	1.07871	0.713125	1.1795	0.7301	0.912016	1.27896	1.39679	1	0.87113	0.400837	0.0716932	0.0260808	0.447185	0.0747397	4.4184e-05		0.343244	0.00819874	0.0716932	0.0260808	0.447185	0.0747397	4.4184e-05
78100002	Homovanillic acid (HVA)	absolute [ng/ml]	306-08-1		Catecholamines and other monoamines	Hormones, signal substances and related	1.09157	0.656117	1.17874	1.12725	0.999082	1.46748	1	1	1.09056	0.962837	1.17874	0.887112	1.00092	0.681441	1	1	0.368308	0.00392135	0.0684146	0.328815	0.994058	0.0143188			0.294833	0.703752	0.0684146	0.328815	0.994058	0.0143188
78100014	Metanephrine	absolute [ng/ml]	5001-33-2		Catecholamines and other monoamines	Hormones, signal substances and related	0.97866	0.742743	1.20138	1.22935	1.20364	1.14733	1	1	1.17795	0.85217	1.20138	0.813435	0.830815	0.87159	1	1	0.849888	0.0495191	0.0858592	0.171281	0.22906	0.388554			0.113113	0.199347	0.0858592	0.171281	0.22906	0.388554
78100018	Noradrenaline (Norepinephrine)	absolute [ng/ml]	51-41-2		Catecholamines and other monoamines	Hormones, signal substances and related	1.07903	0.948	1.02827	0.840757	1.0381	1.04817	1	1	1.12013	0.993665	1.02827	1.1894	0.9633	0.954044	1	1	0.571381	0.735623	0.807715	0.313315	0.828782	0.796802			0.325533	0.963486	0.807715	0.313315	0.828782	0.796802
78100012	Normetanephrine	absolute [ng/ml]	97-31-4		Catecholamines and other monoamines	Hormones, signal substances and related	1.08372	0.628889	0.940054	0.920713	0.823945	1.16529	1	1	0.892926	0.732835	0.940054	1.08611	1.21367	0.858158	1	1	0.822665	0.296396	0.840212	0.855359	0.676746	0.759375			0.70556	0.409916	0.840212	0.855359	0.676746	0.759375
78100010	Serotonin (5-HT)	absolute [ng/ml]	50-67-9		Catecholamines and other monoamines	Hormones, signal substances and related	1.51815	1.51456	0.582466	0.657468	0.601461	0.450468	1	1	0.913105	0.682263	0.582466	1.52099	1.66262	2.21991	1	1	0.101116	0.160922	0.0234415	0.178836	0.120477	0.0350271			0.648388	0.150623	0.0234415	0.178836	0.120477	0.0350271
28100522	Cholestenol No 02 (**)	relative			Cholesterol, bile acids, fatty alcohols and related	Complex lipids, fatty acids and related	1.01174	1.20642	1.05503	0.975989	1.03745	0.827221	1	1	1.04963	0.997979	1.05503	1.0246	0.963906	1.20887	1	1	0.853636	0.0297944	0.33686	0.759795	0.655698	0.0508014			0.37418	0.975518	0.33686	0.759795	0.655698	0.0508014
28100019	Cholesterol	relative	57-88-5		Cholesterol, bile acids, fatty alcohols and related	Complex lipids, fatty acids and related	1.00993	1.17434	1.0231	0.988197	1.01642	0.856958	1	1	1.02651	1.00636	1.0231	1.01194	0.983849	1.16692	1	1	0.808807	0.00759469	0.519456	0.816667	0.758769	0.0193449			0.453687	0.88147	0.519456	0.816667	0.758769	0.0193449
28100063	Dodecanol	relative	112-53-8		Cholesterol, bile acids, fatty alcohols and related	Complex lipids, fatty acids and related	1.30271	1.09534	1.07302	0.764073	0.713158	0.876045	1	1	0.929041	0.959566	1.07302	1.30878	1.40221	1.14149	1	1	0.061181	0.54944	0.52369	0.116787	0.0643146	0.45474			0.497839	0.756232	0.52369	0.116787	0.0643146	0.45474
28100002	Glycerol, lipid fraction	relative	56-81-5		Cholesterol, bile acids, fatty alcohols and related	Complex lipids, fatty acids and related	1.19567	1.13115	1.15623	1.01906	0.935911	1.12508	1.1125	1	1.11904	1.27264	1.15623	0.981298	1.06848	0.888826	1.1125	1	0.196268	0.401997	0.207173	0.906404	0.679184	0.489159	0.19815		0.294969	0.100298	0.207173	0.906404	0.679184	0.489159	0.19815
58100031	Glycochenodeoxycholic acid (*) (minor: Glycodeoxycholic acid)	relative	640-79-9		Cholesterol, bile acids, fatty alcohols and related	Complex lipids, fatty acids and related	0.934947	0.999965	1.04406	1.59051	1.28413	0.875082	1	1	1.20059	0.875051	1.04406	0.628729	0.778738	1.14275	1	1	0.789791	0.999907	0.842187	0.165155	0.451351	0.700093			0.398722	0.613865	0.842187	0.165155	0.451351	0.700093
28100056	Hexadecanol	relative	36653-82-4		Cholesterol, bile acids, fatty alcohols and related	Complex lipids, fatty acids and related	0.990643	1.17335	0.923277	1.00293	0.994583	0.990867	1	1	0.985277	1.16264	0.923277	0.997076	1.00545	1.00922	1	1	0.828841	0.0108941	0.0553357	0.957129	0.923193	0.877513			0.686608	0.00761385	0.0553357	0.957129	0.923193	0.877513
28100073	Pentadecanol	relative	629-76-5	31389-11-4	Cholesterol, bile acids, fatty alcohols and related	Complex lipids, fatty acids and related	1.16025	1.09243	1.1184	1.1607	0.915666	1.06582	1.15617	1	1.0624	1.16433	1.1184	0.861547	1.0921	0.938248	1.15617	1	0.278927	0.541705	0.323471	0.366196	0.582329	0.704527	0.10745		0.563215	0.280021	0.323471	0.366196	0.582329	0.704527	0.10745
38101832	2-Hydroxybutyrate	relative	565-70-8		Energy metabolism and related	Energy metabolism and related	0.879593	0.892738	1.11602	1.08219	1.01122	1.35881	1	1	0.889459	1.21306	1.11602	0.924051	0.988908	0.735936	1	1	0.35338	0.483451	0.355204	0.642447	0.949137	0.121963			0.316589	0.191366	0.355204	0.642447	0.949137	0.121963
38100393	3-Hydroxybutyrate	relative	625-71-8	300-85-6	Energy metabolism and related	Energy metabolism and related	0.729234	1.3221	0.892269	0.886423	1.19446	1.04115	1	1.14632	0.871044	1.3765	0.892269	1.12813	0.837196	0.96048	1	1.14632	0.0712259	0.132605	0.376507	0.52074	0.366007	0.841016		0.13998	0.293114	0.0594363	0.376507	0.52074	0.366007	0.841016		0.13998
38100085	Lactate	relative	50-21-5	113-21-3	Energy metabolism and related	Energy metabolism and related	1.06206	1.04556	1.04105	0.82389	0.901029	0.985199	1.29619	1	0.956949	1.03009	1.04105	1.21375	1.10984	1.01502	1.29619	1	0.523108	0.655869	0.604386	0.110868	0.356924	0.898018	0.000386804		0.54604	0.756683	0.604386	0.110868	0.356924	0.898018	0.000386804
18100245	Malate	relative	6915-15-7	617-48-1	Energy metabolism and related	Energy metabolism and related	0.960164	0.885614	0.971841	1.24211	0.968122	1.12023	0.88006	1.07594	0.929557	0.992094	0.971841	0.805084	1.03293	0.892672	0.88006	1.07594	0.3117	0.0116518	0.365625	0.000759191	0.468871	0.0319764	3.21011e-05	0.00295758	0.0305869	0.833899	0.365625	0.000759191	0.468871	0.0319764	3.21011e-05	0.00295758
38100002	Pyruvate (minor: Phosphoenolpyruvate (PEP))	relative	127-17-3		Energy metabolism and related	Energy metabolism and related	1.0971	0.952282	1.0715	0.902593	0.887342	1.01713	1.23984	1	0.973499	0.968599	1.0715	1.10792	1.12696	0.983154	1.23984	1	0.204826	0.51665	0.24939	0.242917	0.171237	0.845522	0.000106902		0.6215	0.656787	0.24939	0.242917	0.171237	0.845522	0.000106902
58100130	Succinate (**)	relative	110-15-6		Energy metabolism and related	Energy metabolism and related	0.994403	1.0058	1.0212	0.98849	1.00506	0.98622	1.01849	1	0.99944	0.991944	1.0212	1.01164	0.994961	1.01397	1.01849	1	0.546771	0.559998	0.0197067	0.313209	0.645459	0.246193	0.00787048		0.937409	0.401103	0.0197067	0.313209	0.645459	0.246193	0.00787048
28100011	Arachidonic acid (C20:cis[5,8,11,14]4)	relative	506-32-1	6610-25-9	Fatty acids	Complex lipids, fatty acids and related	0.98848	1.40497	0.947212	0.922732	1.02213	0.811579	1	1	1.01035	1.14024	0.947212	1.08374	0.978351	1.23217	1	1	0.911522	0.0196461	0.54892	0.542856	0.871483	0.16702			0.906675	0.245841	0.54892	0.542856	0.871483	0.16702
28100152	Behenic acid (C22:0)	relative	112-85-6		Fatty acids	Complex lipids, fatty acids and related	0.912004	1.21458	1.03281	0.974633	1.11661	0.791539	1	1	1.01835	0.961388	1.03281	1.02603	0.895571	1.26336	1	1	0.179866	0.0291212	0.56756	0.753768	0.212299	0.0246237			0.74115	0.565769	0.56756	0.753768	0.212299	0.0246237
28100519	conjugated Linoleic acid (C18:trans[9,11]2)	relative			Fatty acids	Complex lipids, fatty acids and related	1.04977	1.07312	1.09784	1.10104	0.97142	1.06261	1.10671	1	1.01976	1.14031	1.09784	0.908229	1.02942	0.941079	1.10671	1	0.682162	0.588095	0.355164	0.509016	0.83939	0.688319	0.172465		0.833964	0.294847	0.355164	0.509016	0.83939	0.688319	0.172465
28100482	dihomo-gamma-Linolenic acid (C20:cis[8,11,14]3)	relative	1783-84-2		Fatty acids	Complex lipids, fatty acids and related	1.15436	1.23108	1.03641	0.925042	0.962064	0.851828	1.13866	1	1.11057	1.04867	1.03641	1.08103	1.03943	1.17395	1.13866	1	0.12165	0.0530952	0.624072	0.468679	0.716307	0.174471	0.0107328		0.153199	0.596588	0.624072	0.468679	0.716307	0.174471	0.0107328
28100015	Docosahexaenoic acid (C22:cis[4,7,10,13,16,19]6)	relative	2091-24-9	6217-54-5	Fatty acids	Complex lipids, fatty acids and related	0.991477	1.282	0.845537	0.974592	0.949111	1.05713	1	1	0.941022	1.35524	0.845537	1.02607	1.05362	0.945957	1	1	0.959576	0.233421	0.264764	0.903318	0.811805	0.810486			0.670817	0.109657	0.264764	0.903318	0.811805	0.810486
28100069	Eicosanoic acid (C20:0)	relative	506-30-9		Fatty acids	Complex lipids, fatty acids and related	1.03991	1.13906	0.997146	0.927641	1.02615	0.9874	1	1	1.0671	1.12471	0.997146	1.078	0.974518	1.01276	1	1	0.52007	0.0926458	0.955858	0.332386	0.741331	0.877676			0.219911	0.0859574	0.955858	0.332386	0.741331	0.877676
28100012	Eicosapentaenoic acid (C20:cis[5,8,11,14,17]5)	relative	10417-94-4		Fatty acids	Complex lipids, fatty acids and related	1.55858	1.24361	1.13297	1.37938	0.692086	0.734531	1.17684	1	1.07867	0.913468	1.13297	0.724965	1.44491	1.36141	1.17684	1	0.00402545	0.121908	0.229687	0.0492592	0.0283503	0.0680067	0.027256		0.431905	0.467356	0.229687	0.0492592	0.0283503	0.0680067	0.027256
28100070	Eicosenoic acid (C20:cis[11]1)	relative	5561-99-9		Fatty acids	Complex lipids, fatty acids and related	1.04013	1.20894	1.022	0.982495	0.982696	1.14246	1	1	1.02213	1.38116	1.022	1.01782	1.01761	0.875307	1	1	0.724667	0.172958	0.820199	0.899383	0.903798	0.392559			0.815715	0.0187685	0.820199	0.899383	0.903798	0.392559
28100830	Elaidic acid (C18:trans[9]1)	relative	112-79-8		Fatty acids	Complex lipids, fatty acids and related	0.978695	1.23251	1.01087	0.918302	0.912275	1.14749	1	1	0.89284	1.41429	1.01087	1.08897	1.09616	0.871469	1	1	0.903055	0.340333	0.942856	0.704863	0.6879	0.581265			0.447006	0.0813831	0.942856	0.704863	0.6879	0.581265
28100477	gamma-Linolenic acid (C18:cis[6,9,12]3)	relative	506-26-3		Fatty acids	Complex lipids, fatty acids and related	1.2684	1.20949	1.16135	1.12289	1.07755	0.671645	1.12418	1	1.36676	0.81235	1.16135	0.890557	0.928033	1.48888	1.12418	1	0.158828	0.297578	0.278898	0.55634	0.70326	0.0781743	0.194961		0.032579	0.225055	0.278898	0.55634	0.70326	0.0781743	0.194961
28100068	Heptadecanoic acid (C17:0)	relative	506-12-7		Fatty acids	Complex lipids, fatty acids and related	1.18247	1.06655	1.16648	0.985349	0.858573	0.998104	1.07648	1	1.01524	1.06453	1.16648	1.01487	1.16472	1.0019	1.07648	1	0.0489149	0.442031	0.0332239	0.872839	0.119718	0.984255	0.136783		0.799834	0.429884	0.0332239	0.872839	0.119718	0.984255	0.136783
28100052	Lignoceric acid (C24:0)	relative	557-59-5		Fatty acids	Complex lipids, fatty acids and related	0.917626	1.2738	0.99137	1.12154	1.12101	0.746061	1	1	1.02867	0.950331	0.99137	0.891633	0.89205	1.34037	1	1	0.247419	0.0164654	0.887769	0.220752	0.236851	0.0132008			0.640804	0.499862	0.887769	0.220752	0.236851	0.0132008
28100004	Linoleic acid (C18:cis[9,12]2)	relative	60-33-3		Fatty acids	Complex lipids, fatty acids and related	1.01653	1.24042	1.1156	0.940286	1.01653	0.843058	1	1	1.03334	1.04574	1.1156	1.06351	0.983736	1.18616	1	1	0.833557	0.0398838	0.127293	0.533436	0.871232	0.134586			0.619992	0.585354	0.127293	0.533436	0.871232	0.134586
28100105	Myristic acid (C14:0)	relative	544-63-8		Fatty acids	Complex lipids, fatty acids and related	1.22293	1.16271	1.14385	1.15137	0.884805	1.03589	1.21653	1	1.08205	1.20444	1.14385	0.86853	1.13019	0.965356	1.21653	1	0.168235	0.324465	0.258411	0.409293	0.464824	0.839395	0.042345		0.470723	0.209814	0.258411	0.409293	0.464824	0.839395	0.042345
28100159	Nervonic acid (C24:cis[15]1)	relative	506-37-6		Fatty acids	Complex lipids, fatty acids and related	0.949	1.22434	0.948608	0.866146	1.09746	0.93716	1	1.0391	1.04149	1.1474	0.948608	1.15454	0.911198	1.06705	1	1.0391	0.55723	0.0751365	0.488187	0.210961	0.421166	0.59073		0.0506248	0.585442	0.154992	0.488187	0.210961	0.421166	0.59073		0.0506248
28100006	Oleic acid (C18:cis[9]1)	relative	112-80-1		Fatty acids	Complex lipids, fatty acids and related	1.13091	1.11302	1.13485	0.98785	0.963495	1.04536	1.09194	1	1.08962	1.1635	1.13485	1.0123	1.03789	0.956609	1.09194	1	0.226217	0.331712	0.144645	0.918204	0.754505	0.72377	0.135638		0.2834	0.154754	0.144645	0.918204	0.754505	0.72377	0.135638
28100003	Palmitic acid (C16:0)	relative	57-10-3		Fatty acids	Complex lipids, fatty acids and related	1.02034	1.24626	1.02643	1.07368	1.03169	0.973294	1	1	1.05267	1.21298	1.02643	0.931379	0.969287	1.02744	1	1	0.824962	0.064829	0.739187	0.537487	0.791746	0.828145			0.508212	0.0657496	0.739187	0.537487	0.791746	0.828145
28100026	Palmitoleic acid (C16:cis[9]1)	relative	373-49-9		Fatty acids	Complex lipids, fatty acids and related	1.0915	1.25547	0.989288	0.889155	1.2509	0.889269	1.19124	1.09677	1.36536	1.11645	0.989288	1.12466	0.799425	1.12452	1.19124	1.09677	0.475687	0.0938378	0.910573	0.412119	0.132268	0.428645	0.0257961	0.128023	0.00698645	0.361719	0.910573	0.412119	0.132268	0.428645	0.0257961	0.128023
28100007	Stearic acid (C18:0)	relative	57-11-4		Fatty acids	Complex lipids, fatty acids and related	1.07617	1.10956	1.07432	1.04153	0.937008	1.11583	1	1	1.00838	1.23808	1.07432	0.960124	1.06723	0.896192	1	1	0.306629	0.227113	0.249127	0.64334	0.477763	0.267742			0.887005	0.0143906	0.249127	0.64334	0.477763	0.267742
28100072	Tricosanoic acid (C23:0)	relative	2433-96-7	143-07-7	Fatty acids	Complex lipids, fatty acids and related	0.996479	1.14721	1.06463	0.94523	1.13472	0.769274	1.10967	1.03955	1.13073	0.882522	1.06463	1.05794	0.881272	1.29993	1.10967	1.03955	0.974226	0.279548	0.495028	0.673597	0.36228	0.0911116	0.0163012	0.14345	0.187277	0.275591	0.495028	0.673597	0.36228	0.0911116	0.0163012	0.14345
68100026	DAG (C18:1, C18:2) (*)	relative			Glycerides Mono-, Di-, Triglycerides	Complex lipids, fatty acids and related	1.04149	1.14016	1.16165	0.86559	1.05327	0.979542	1	1	1.09697	1.11684	1.16165	1.15528	0.949425	1.02089	1	1	0.655089	0.239772	0.0787943	0.223387	0.6601	0.867653			0.243469	0.259256	0.0787943	0.223387	0.6601	0.867653
68100041	TAG (C16:0, C16:1) (**)	relative			Glycerides Mono-, Di-, Triglycerides	Complex lipids, fatty acids and related	1.14472	1.06853	0.975378	0.991244	0.999924	1.04831	1.16655	1	1.14464	1.12016	0.975378	1.00883	1.00008	0.953912	1.16655	1	0.226447	0.566348	0.778853	0.945869	0.99952	0.725487	0.0457571		0.128675	0.31504	0.778853	0.945869	0.99952	0.725487	0.0457571
68100030	TAG (C16:0, C18:2) (**)	relative			Glycerides Mono-, Di-, Triglycerides	Complex lipids, fatty acids and related	0.998528	1.14308	1.02433	0.944859	1.10476	0.927493	1	1	1.10314	1.0602	1.02433	1.05836	0.905171	1.07818	1	1	0.979804	0.0770447	0.632724	0.44473	0.207632	0.356849			0.069597	0.3477	0.632724	0.44473	0.207632	0.356849
68100032	TAG (C18:1, C18:2) (*)	relative			Glycerides Mono-, Di-, Triglycerides	Complex lipids, fatty acids and related	1.06292	1.04284	1.11493	0.920963	1.00742	1.0089	1	1	1.07081	1.05212	1.11493	1.08582	0.992638	0.991183	1	1	0.425847	0.639813	0.11751	0.392969	0.939635	0.93152			0.295886	0.522189	0.11751	0.392969	0.939635	0.93152
68100029	TAG (C18:2, C18:2) (*)	relative			Glycerides Mono-, Di-, Triglycerides	Complex lipids, fatty acids and related	1.01266	1.1935	1.17306	0.843369	1.11747	0.868432	1	1	1.13162	1.03647	1.17306	1.18572	0.894877	1.1515	1	1	0.881981	0.103165	0.0505416	0.133603	0.325671	0.242794			0.108529	0.686423	0.0505416	0.133603	0.325671	0.242794
68100043	TAG (C18:2, C18:3) (**)	relative			Glycerides Mono-, Di-, Triglycerides	Complex lipids, fatty acids and related	1.13723	1.44086	1.22257	0.876702	1.13968	0.726961	1	1	1.29607	1.04745	1.22257	1.14064	0.877441	1.37559	1	1	0.360763	0.0462566	0.113735	0.452286	0.469633	0.115283			0.0466377	0.746859	0.113735	0.452286	0.469633	0.115283
28100045	Galactose, lipid fraction	relative	59-23-4		Glycolipids	Complex lipids, fatty acids and related	0.923703	1.1952	0.994678	0.893276	1.09921	0.850539	1	1	1.01534	1.01657	0.994678	1.11948	0.909748	1.17573	1	1	0.158633	0.0171209	0.906875	0.115338	0.191426	0.0478571			0.734431	0.767173	0.906875	0.115338	0.191426	0.0478571
28101194	myo-Inositol, lipid fraction	relative	87-89-8		Glycolipids	Complex lipids, fatty acids and related	1.0848	1.21465	1.04277	0.914556	0.959878	0.843025	1.08452	1	1.04127	1.02398	1.04277	1.09343	1.0418	1.18621	1.08452	1	0.313465	0.0440332	0.526062	0.361125	0.666692	0.112125	0.110185		0.517454	0.769125	0.526062	0.361125	0.666692	0.112125	0.110185
38100096	Adipinic acid	relative	124-04-9		Miscellaneous	Miscellaneous	0.911977	0.942691	1.00642	1.19493	1.05138	1.13035	0.875247	1	0.958835	1.06557	1.00642	0.836869	0.951131	0.88468	0.875247	1	0.0278033	0.15048	0.830779	0.00234972	0.259967	0.0210647	9.4185e-06		0.15715	0.111638	0.830779	0.00234972	0.259967	0.0210647	9.4185e-06
28101326	Caffeine	relative	58-08-2		Miscellaneous	Miscellaneous	1.54093	0.903023	1.14654	0.657683	0.984282	1.37243	1	1.29571	1.51671	1.23934	1.14654	1.52049	1.01597	0.728634	1	1.29571	0.300345	0.825938	0.6865	0.403112	0.975206	0.556813		0.0717904	0.231473	0.602629	0.6865	0.403112	0.975206	0.556813		0.0717904
18100056	Canthaxanthin	relative	514-78-3		Miscellaneous	Miscellaneous	1.11454	1.38415	0.953708	0.92708	0.713325	0.906208	1	1	0.795031	1.25433	0.953708	1.07866	1.40189	1.1035	1	1	0.496816	0.106617	0.726946	0.702631	0.123206	0.64991			0.109199	0.189622	0.726946	0.702631	0.123206	0.64991
18100325	Creatine	relative	57-00-1		Miscellaneous	Miscellaneous	0.901154	1.53501	0.857509	0.615348	0.911976	1.06067	0.925863	1	0.821831	1.62813	0.857509	1.6251	1.09652	0.942804	0.925863	1	0.168305	0.00027077	0.0254631	0.00026737	0.292791	0.515031	0.128856		0.00539075	7.47997e-05	0.0254631	0.00026737	0.292791	0.515031	0.128856
18100321	Creatinine	relative	60-27-5		Miscellaneous	Miscellaneous	0.935336	1.0739	0.933559	1.20103	1.05907	0.962491	1	1	0.990589	1.03362	0.933559	0.832616	0.944223	1.03897	1	1	0.122944	0.159613	0.0720153	0.0047799	0.288999	0.495325			0.781543	0.440276	0.0720153	0.0047799	0.288999	0.495325
18100058	Cryptoxanthin	relative	472-70-8		Miscellaneous	Miscellaneous	0.818511	0.965059	1.04329	1.07836	1.508	0.991776	0.93118	1	1.23432	0.957123	1.04329	0.927333	0.663128	1.00829	0.93118	1	0.00999162	0.601613	0.426985	0.337627	0.000321839	0.916836	0.117806		0.00168517	0.504841	0.426985	0.337627	0.000321839	0.916836	0.117806
38100038	Glycerol, polar fraction	relative	56-81-5		Miscellaneous	Miscellaneous	0.836456	1.00516	0.994521	0.93885	1.10836	0.98955	0.906821	1.07341	0.92709	0.994654	0.994521	1.06513	0.902238	1.01056	0.906821	1.07341	0.0390473	0.946908	0.927239	0.476518	0.249641	0.906961	0.0647854	0.119044	0.206681	0.942077	0.927239	0.476518	0.249641	0.906961	0.0647854	0.119044
18100021	Glycerol-3-phosphate, polar fraction	relative	57-03-4		Miscellaneous	Miscellaneous	0.814076	1.16062	0.907672	1.5468	1.08318	1.01457	0.882461	1	0.881789	1.17752	0.907672	0.646495	0.923209	0.985643	0.882461	1	0.0440474	0.109269	0.145921	0.00525221	0.421555	0.877541	0.0238993		0.10333	0.0686988	0.145921	0.00525221	0.421555	0.877541	0.0238993
38100114	Glycolate	relative	79-14-1		Miscellaneous	Miscellaneous	1.0035	1.03662	0.987844	1.04034	0.932426	1.03145	1	1	0.935688	1.06922	0.987844	0.961225	1.07247	0.969509	1	1	0.932018	0.464983	0.728844	0.44871	0.208425	0.584035			0.078837	0.141354	0.728844	0.44871	0.208425	0.584035
58100022	Hippuric acid	relative	495-69-2		Miscellaneous	Miscellaneous	2.04518	0.99963	0.817003	0.719665	0.735165	1.21478	1	1	1.50355	1.21433	0.817003	1.38954	1.36024	0.823194	1	1	0.00266309	0.998608	0.210172	0.166771	0.206779	0.436329			0.0215425	0.313317	0.210172	0.166771	0.206779	0.436329
38100527	Oxalate	relative	144-62-7		Miscellaneous	Miscellaneous	0.992817	1.03114	0.995467	1.0137	0.988825	1.01666	1	1	0.981722	1.04832	0.995467	0.986481	1.0113	0.983608	1	1	0.824168	0.423211	0.866095	0.731266	0.785279	0.700786			0.485242	0.167523	0.866095	0.731266	0.785279	0.700786
38100051	Phosphate (inorganic and from organic phosphates)	relative	14265-44-2		Miscellaneous	Miscellaneous	0.864548	1.23805	0.898364	1.02578	1.12817	0.882958	0.907634	1	0.975354	1.09314	0.898364	0.974866	0.886395	1.13256	0.907634	1	0.00518816	0.000698875	0.00976167	0.608744	0.0304514	0.0332	0.00190472		0.437721	0.0562048	0.00976167	0.608744	0.0304514	0.0332	0.00190472
18100362	Phosphocreatine	relative	67-07-2		Miscellaneous	Miscellaneous	0.885835	1.12266	0.870583	1.06446	1.09639	1.12099	1	1	0.971223	1.25849	0.870583	0.93944	0.912082	0.892067	1	1	0.100928	0.174857	0.0378588	0.471949	0.31267	0.240456			0.614024	0.00889089	0.0378588	0.471949	0.31267	0.240456
18100275	Salicylic acid	relative	69-72-7		Miscellaneous	Miscellaneous	1.16656	0.758868	1.1043	0.90634	0.909574	1.11118	1	1	1.06107	0.84324	1.1043	1.10334	1.09942	0.899944	1	1	0.573692	0.406295	0.662489	0.775295	0.782669	0.783954			0.784679	0.546153	0.662489	0.775295	0.782669	0.783954
18100230	Taurine	relative	107-35-7		Miscellaneous	Miscellaneous	1.0927	1.00999	0.950729	0.846234	0.905585	1.0749	1	1	0.989529	1.08565	0.950729	1.18171	1.10426	0.930315	1	1	0.039103	0.824342	0.143934	0.00555121	0.0671799	0.185135			0.741692	0.0605843	0.143934	0.00555121	0.0671799	0.185135
38101809	Pseudouridine (*)	relative	1445-07-4	1445-07-4	Nucleobases and related	Nucleobases and related	1.05147	0.987255	1.02886	1.11073	1.0067	0.887132	1	1	1.05852	0.875825	1.02886	0.900305	0.993348	1.12723	1	1	0.218074	0.781497	0.404889	0.054528	0.895002	0.0464972			0.108672	0.00846319	0.404889	0.054528	0.895002	0.0464972
38100508	Uric acid	relative	69-93-2		Nucleobases and related	Nucleobases and related	0.948908	1.2307	0.964747	1.256	0.979006	0.916968	1	1	0.928986	1.12851	0.964747	0.796179	1.02144	1.09055	1	1	0.604029	0.105988	0.678622	0.0954806	0.870575	0.5329			0.393666	0.265228	0.678622	0.0954806	0.870575	0.5329
68100018	Choline plasmalogen (C18, C20:4) (**)	relative	97802-56-7		Phospholipids	Complex lipids, fatty acids and related	0.887616	1.11783	0.953991	0.915232	1.07443	0.970153	0.940392	1	0.95368	1.08446	0.953991	1.09262	0.930727	1.03077	0.940392	1	0.0330468	0.0581186	0.262417	0.158448	0.238494	0.62536	0.0625424		0.233457	0.129988	0.262417	0.158448	0.238494	0.62536	0.0625424
28100044	Glycerol phosphate, lipid fraction	relative	57-03-4		Phospholipids	Complex lipids, fatty acids and related	1.01355	1.31096	0.993753	0.996284	0.997975	0.833981	1	1	1.0115	1.09331	0.993753	1.00373	1.00203	1.19907	1	1	0.868569	0.017808	0.92849	0.970869	0.98466	0.127952			0.867512	0.307295	0.92849	0.970869	0.98466	0.127952
68100003	Lysophosphatidylcholine (C16:0) (*)	relative	17364-16-8		Phospholipids	Complex lipids, fatty acids and related	1.08786	1.00014	1.01271	1.07672	0.940701	0.926368	1	0.956396	1.02335	0.926499	1.01271	0.928749	1.06304	1.07948	1	0.956396	0.00769331	0.99586	0.528498	0.0286971	0.067426	0.0343697		0.00760811	0.268246	0.00955252	0.528498	0.0286971	0.067426	0.0343697		0.00760811
68100036	Lysophosphatidylcholine (C17:0) (*)	relative			Phospholipids	Complex lipids, fatty acids and related	1.27	0.876414	1.13657	1.19245	0.739024	1.04445	1	0.928053	0.938558	0.915367	1.13657	0.838609	1.35314	0.957445	1	0.928053	0.00812455	0.136774	0.0567155	0.0706137	0.00780651	0.652587		0.013263	0.304181	0.244461	0.0567155	0.0706137	0.00780651	0.652587		0.013263
68100006	Lysophosphatidylcholine (C18:0) (**)	relative	19420-57-6		Phospholipids	Complex lipids, fatty acids and related	1.21431	0.875437	1.11103	1.17032	0.781762	1.1057	1	0.906374	0.949302	0.967971	1.11103	0.854466	1.27916	0.904405	1	0.906374	0.00277062	0.0352931	0.0244163	0.0225398	0.0024516	0.140544		9.29827e-05	0.213919	0.508184	0.0244163	0.0225398	0.0024516	0.140544		9.29827e-05
68100005	Lysophosphatidylcholine (C18:1) (**)	relative	19420-56-5		Phospholipids	Complex lipids, fatty acids and related	1.25778	0.847299	1.07252	1.29188	0.738563	1.14383	1	0.953318	0.928947	0.969167	1.07252	0.774064	1.35398	0.874255	1	0.953318	0.00143459	0.0172395	0.124138	0.00222001	0.00092889	0.0715103		0.0600697	0.107643	0.546563	0.124138	0.00222001	0.00092889	0.0715102		0.0600697
68100001	Lysophosphatidylcholine (C18:2) (**)	relative			Phospholipids	Complex lipids, fatty acids and related	1.15572	0.858517	1.06193	1.33371	0.789515	1.13263	0.962979	0.9494	0.912461	0.972386	1.06193	0.749788	1.2666	0.882897	0.962979	0.9494	0.00643004	0.00521078	0.0968789	0.000175727	0.000644497	0.0301273	0.192228	0.0422027	0.0156787	0.499142	0.0968789	0.000175727	0.000644497	0.0301273	0.192228	0.0422027
68100040	Lysophosphatidylcholine (C20:4) (**)	relative			Phospholipids	Complex lipids, fatty acids and related	1.17688	0.903811	1.033	1.23353	0.79017	1.10977	1	0.972651	0.929935	1.00302	1.033	0.810681	1.26555	0.901086	1	0.972651	0.00510373	0.0735103	0.393556	0.00336934	0.00204532	0.104869		0.188408	0.0754539	0.946657	0.393556	0.00336934	0.00204532	0.104869		0.188408
28100148	myo-Inositol-2-phosphate, lipid fraction (myo-Inositolphospholipids)	relative			Phospholipids	Complex lipids, fatty acids and related	0.973664	1.34652	1.04959	1.00296	1.00874	0.793831	1	1	0.982173	1.06891	1.04959	0.997049	0.991336	1.25971	1	1	0.81333	0.0478241	0.620084	0.983338	0.952595	0.158987			0.8501	0.574706	0.620084	0.983338	0.952595	0.158987
28100086	Phosphate, lipid fraction	relative			Phospholipids	Complex lipids, fatty acids and related	0.99977	1.17779	0.995244	0.992624	0.996695	0.901163	1	1	0.996466	1.06138	0.995244	1.00743	1.00332	1.10968	1	1	0.996303	0.0187041	0.911	0.905376	0.958994	0.150031			0.932554	0.267038	0.911	0.905376	0.958994	0.150031
68100016	Phosphatidylcholine (C16:0, C16:0) (**)	relative			Phospholipids	Complex lipids, fatty acids and related	0.929205	1.05172	0.993711	0.992543	1.04035	0.928449	1	0.969141	0.9667	0.976466	0.993711	1.00751	0.961214	1.07706	1	0.969141	0.0158847	0.0926227	0.753065	0.799941	0.215225	0.0402211		0.0496554	0.119855	0.337559	0.753065	0.799941	0.215225	0.0402211		0.0496554
68100013	Phosphatidylcholine (C16:0, C18:2) (**)	relative			Phospholipids	Complex lipids, fatty acids and related	1.01471	0.997142	1.00356	1.00357	0.988505	0.999339	1.00639	1	1.00304	0.996483	1.00356	0.996447	1.01163	1.00066	1.00639	1	0.00961212	0.56216	0.359987	0.525515	0.0562627	0.908017	0.0557513		0.401724	0.459988	0.359987	0.525515	0.0562627	0.908017	0.0557513
68100049	Phosphatidylcholine (C16:0, C20:4) (**) (minor: Phosphatidylcholine (C18:2, C18:2))	relative			Phospholipids	Complex lipids, fatty acids and related	1.00407	1.01803	0.994423	1.00438	1.00363	0.980505	1	1.00473	1.00772	0.998187	0.994423	0.995638	0.996383	1.01988	1	1.00473	0.484129	0.0181925	0.245696	0.525424	0.609395	0.0227586		0.110767	0.122656	0.746933	0.245696	0.525424	0.609395	0.0227586		0.110767
68100010	Phosphatidylcholine (C16:1, C18:2) (**)	relative			Phospholipids	Complex lipids, fatty acids and related	1.03243	1.17574	0.948049	0.86445	1.05338	0.869283	1	1.07571	1.08754	1.02205	0.948049	1.1568	0.949321	1.15037	1	1.07571	0.362465	0.00144606	0.0703067	0.00421912	0.222311	0.00809695		0.00157475	0.0111674	0.504954	0.0703067	0.00421912	0.222311	0.00809695		0.00157475
68100051	Phosphatidylcholine (C18:0, C18:1) (**)	relative			Phospholipids	Complex lipids, fatty acids and related	1.0489	0.998241	1.02479	0.997589	0.955859	1.01586	1.03411	0.973929	1.0026	1.01407	1.02479	1.00242	1.04618	0.984387	1.03411	0.973929	0.0675981	0.942911	0.212804	0.930242	0.124081	0.586251	0.0239542	0.020752	0.885795	0.549297	0.212804	0.930242	0.124081	0.586251	0.0239542	0.020752
68100050	Phosphatidylcholine (C18:0, C18:2) (**)	relative			Phospholipids	Complex lipids, fatty acids and related	0.999545	1.00358	0.997022	0.999843	1.00117	0.995183	1	1	1.00071	0.998744	0.997022	1.00016	0.998832	1.00484	1	1	0.88074	0.332659	0.268912	0.96704	0.766596	0.262095			0.780038	0.692001	0.268912	0.96704	0.766596	0.262095
68100019	Phosphatidylcholine (C18:0, C20:4) (**)	relative			Phospholipids	Complex lipids, fatty acids and related	0.992426	1.06296	0.984366	0.969807	1.01099	0.969563	1	1	1.00334	1.03061	0.984366	1.03113	0.989126	1.03139	1	1	0.787485	0.092244	0.51962	0.395143	0.765138	0.431085			0.888389	0.31838	0.51962	0.395143	0.765138	0.431085
68100055	Phosphatidylcholine (C18:0, C22:6) (**)	relative			Phospholipids	Complex lipids, fatty acids and related	1.02719	1.0393	0.919655	0.984321	0.970087	1.07958	1	0.972297	0.996462	1.12201	0.919655	1.01593	1.03084	0.926289	1	0.972297	0.769079	0.718636	0.294374	0.888898	0.795456	0.539143		0.191181	0.962894	0.238901	0.294374	0.888898	0.795456	0.539143		0.191181
68100014	Phosphatidylcholine (C18:1, C18:2) (**) (minor: Phosphatidylcholine (C16:0, C20:3))	relative			Phospholipids	Complex lipids, fatty acids and related	1.00419	1.00685	1.00595	0.98545	1.00235	0.97945	1.01716	0.994212	1.00655	0.986163	1.00595	1.01477	0.997655	1.02098	1.01716	0.994212	0.541571	0.334646	0.284666	0.084982	0.760019	0.0258772	0.000754849	0.148493	0.220418	0.0573153	0.284666	0.084982	0.760019	0.0258772	0.000754849	0.148493
68100011	Phosphatidylcholine (C18:2, C20:4) (**) (minor: Phosphatidylcholine (C16:0, C22:6))	relative			Phospholipids	Complex lipids, fatty acids and related	1.01429	1.02551	0.951335	1.00798	0.978168	1.02197	1	1	0.992149	1.04804	0.951335	0.992085	1.02232	0.978502	1	1	0.773118	0.666521	0.254966	0.897401	0.72982	0.747389			0.849093	0.370741	0.254966	0.897401	0.72982	0.747389
68100012	Phosphatidylcholine No 02 (**)	relative			Phospholipids	Complex lipids, fatty acids and related	1.11531	1.0433	1.0332	0.97678	0.890964	0.935747	1.04416	1	0.993703	0.976268	1.0332	1.02377	1.12238	1.06866	1.04416	1	0.00550081	0.228812	0.224928	0.537416	0.0112234	0.117009	0.0328009		0.795939	0.457151	0.224928	0.537416	0.0112234	0.117009	0.0328009
28100489	3-O-Methylsphingosine (*) (minor: Sphingolipids, erythro-Sphingosine, threo-Sphingosine)	relative			Sphingolipids	Complex lipids, fatty acids and related	0.893554	1.40438	0.962206	0.885585	1.20824	0.753625	1	1	1.07962	1.05838	0.962206	1.1292	0.827652	1.32692	1	1	0.297453	0.0201082	0.669823	0.366002	0.185633	0.0730512			0.394873	0.605877	0.669823	0.366002	0.185633	0.0730512
28100494	5-O-Methylsphingosine (*) (minor: Sphingolipids, erythro-Sphingosine, threo-Sphingosine)	relative			Sphingolipids	Complex lipids, fatty acids and related	0.918252	1.29446	1.00398	0.896815	1.16299	0.803213	1	1	1.06792	1.03972	1.00398	1.11506	0.859849	1.245	1	1	0.3658	0.0377322	0.959961	0.357572	0.225878	0.107682			0.406417	0.686336	0.959961	0.357572	0.225878	0.107682
68100027	Ceramide (d18:1, C24:0) (**)	relative			Sphingolipids	Complex lipids, fatty acids and related	1.11754	1.09263	1.09346	1.19585	0.933297	0.990448	1	1	1.043	1.08219	1.09346	0.836226	1.07147	1.00964	1	1	0.224135	0.402349	0.25283	0.128233	0.547349	0.936207			0.571684	0.396745	0.25283	0.128233	0.547349	0.936207
68100025	Ceramide (d18:1, C24:1) (**) (minor: Ceramide (d18:2, C24:0))	relative			Sphingolipids	Complex lipids, fatty acids and related	1.07444	1.16185	1.1344	1.00101	0.907246	1.06507	1	1	0.97478	1.23745	1.1344	0.998994	1.10224	0.938903	1	1	0.368321	0.129016	0.0847769	0.991781	0.348023	0.558791			0.69855	0.0245895	0.0847769	0.991781	0.348023	0.558791
28101321	erythro-C16-Sphingosine	relative			Sphingolipids	Complex lipids, fatty acids and related	0.868543	1.52365	0.815809	0.973073	1.24528	0.888695	1	1	1.08158	1.35406	0.815809	1.02767	0.803033	1.12525	1	1	0.428917	0.0661678	0.197125	0.901036	0.346193	0.624834			0.597678	0.121761	0.197125	0.901036	0.346193	0.624834
28101289	erythro-Dihydrosphingosine	relative	15639-50-6	764-22-7	Sphingolipids	Complex lipids, fatty acids and related	0.876026	1.37802	0.928389	0.924178	1.31284	0.718995	1	1	1.15008	0.990793	0.928389	1.08204	0.761709	1.39083	1	1	0.293232	0.048261	0.484251	0.608813	0.110524	0.0728094			0.195146	0.942003	0.484251	0.608813	0.110524	0.0728094
28100495	erythro-Sphingosine (minor: Sphingolipids)	relative	123-78-4		Sphingolipids	Complex lipids, fatty acids and related	0.917296	1.27788	0.988497	0.924625	1.15753	0.796058	1	1	1.0618	1.01727	0.988497	1.08152	0.863909	1.25619	1	1	0.272245	0.0205266	0.859264	0.419224	0.160846	0.0505254			0.360162	0.828952	0.859264	0.419224	0.160846	0.0505254
28100158	Phytosphingosine	relative	554-62-1	33511-66-9	Sphingolipids	Complex lipids, fatty acids and related	0.916347	1.12934	1.05409	1.11019	1.07728	0.922549	1	1	0.987162	1.04188	1.05409	0.900746	0.928265	1.08395	1	1	0.420223	0.347354	0.570067	0.440832	0.59263	0.583001			0.88577	0.714287	0.570067	0.440832	0.59263	0.583001
68100046	Sphingomyelin (d18:1, C16:0) (**)	relative			Sphingolipids	Complex lipids, fatty acids and related	1.01051	0.991502	1.0067	1.00338	0.993555	1.00401	1.00476	1	1.004	0.995479	1.0067	0.996635	1.00649	0.996004	1.00476	1	0.0516117	0.120293	0.117186	0.564498	0.271564	0.508688	0.16638		0.297646	0.367324	0.117186	0.564498	0.271564	0.508688	0.16638
68100054	Sphingomyelin No 02 (*)	relative			Sphingolipids	Complex lipids, fatty acids and related	0.998051	1.09418	1.01523	1.05547	1.0146	0.902533	1	1	1.01262	0.987537	1.01523	0.947442	0.98561	1.10799	1	1	0.938297	0.0127014	0.49098	0.112965	0.659266	0.0137039			0.558669	0.635431	0.49098	0.112965	0.659266	0.0137039
28100491	threo-Sphingosine (minor: Sphingolipids)	relative			Sphingolipids	Complex lipids, fatty acids and related	0.915498	1.25116	1.00378	0.889993	1.14335	0.829302	1	1	1.04674	1.03759	1.00378	1.1236	0.87462	1.20583	1	1	0.263089	0.0307525	0.953935	0.240609	0.196006	0.0977341			0.482193	0.643761	0.953935	0.240609	0.196006	0.0977341
128100014	11-Deoxycortisol	absolute [ng/ml]	152-58-9		Steroids and related	Hormones, signal substances and related	1.21137	0.715415	0.98736	1.43749	0.619107	1.48156	1.15917	1	0.749969	1.05993	0.98736	0.695655	1.61523	0.674964	1.15917	1	0.146778	0.0287724	0.901425	0.0346729	0.0084881	0.0283561	0.0990832		0.0131789	0.649075	0.901425	0.0346729	0.0084881	0.0283561	0.0990832
128100001	Androstenedione	absolute [ng/ml]	63-05-8		Steroids and related	Hormones, signal substances and related	0.835836	0.67299	0.993627	1.16292	0.928534	1.49377	1	1	0.776102	1.00529	0.993627	0.859906	1.07697	0.669449	1	1	0.00655356	0.000104158	0.887176	0.0426231	0.291287	0.0002782			0.00022938	0.923147	0.887176	0.0426231	0.291287	0.0002782
128100016	Corticosterone	absolute [ng/ml]	50-22-6		Steroids and related	Hormones, signal substances and related	1.12879	1.008	0.55239	1.11817	0.547894	1.31772	1	1	0.618458	1.32826	0.55239	0.894317	1.82517	0.758886	1	1	0.510446	0.970479	0.00357505	0.626551	0.027627	0.283995			0.0103906	0.157995	0.00357505	0.626551	0.027627	0.283995
128100020	Cortisol	relative	50-23-7		Steroids and related	Hormones, signal substances and related	1.01834	1.07393	0.758376	1.00309	0.790213	1.12019	1	1	0.804704	1.20301	0.758376	0.996922	1.26548	0.892708	1	1	0.905272	0.694395	0.0582315	0.987152	0.252448	0.59039			0.116393	0.26305	0.0582315	0.987152	0.252448	0.59039
18100307	Pregnenolone sulfate	relative	1247-64-9		Steroids and related	Hormones, signal substances and related	0.970945	0.830334	1.18591	1.44262	1.01969	0.646079	1	1	0.990065	0.536461	1.18591	0.693183	0.980688	1.5478	1	1	0.841224	0.300666	0.198499	0.0713859	0.918563	0.0526862			0.935769	0.00238879	0.198499	0.0713859	0.918563	0.0526862
128100008	Progesterone	absolute [ng/ml]	57-83-0		Steroids and related	Hormones, signal substances and related	0.743391	0.281848	1.17766	0.356085	1.10778	3.59984	1	0.76948	0.823513	1.01461	1.17766	2.80831	0.902707	0.27779	1	0.76948	0.605496	0.0816367	0.735206	0.166223	0.888374	0.120718		0.0833378	0.684251	0.980209	0.735206	0.166223	0.888374	0.120718		0.0833378
128100004	Testosterone	absolute [ng/ml]	58-22-0		Steroids and related	Hormones, signal substances and related	0.767454	1.23501	0.910233	13.9179	1.14068	0.658952	1	0.916285	0.875422	0.813814	0.910233	0.0718498	0.876667	1.51756	1	0.916285	0.0660786	0.184817	0.400727	4.03246e-08	0.435664	0.0365705		0.0270189	0.238157	0.145665	0.400727	4.03246e-08	0.435664	0.0365705		0.0270189
58100021	Testosterone-17-sulfate (*) (minor: Dehydroepiandrosterone sulfate)	relative	10326-52-0	651-45-6	Steroids and related	Hormones, signal substances and related	0.762782	0.817783	0.890236	2.0824	1.05209	0.94001	1	1	0.802516	0.768724	0.890236	0.480216	0.950488	1.06382	1	1	0.153226	0.353326	0.455578	0.00827046	0.826599	0.800593			0.166802	0.180185	0.455578	0.00827046	0.826599	0.800593
28100099	Unknown lipid (28100099)	relative			Unknown (lipid)	Unknown (lipid)	0.980254	1.17088	1.01594	1.11019	0.976526	0.907354	1	0.922348	0.957244	1.0624	1.01594	0.900744	1.02404	1.10211	1	0.922348	0.767943	0.0605143	0.773634	0.214898	0.776108	0.282537		0.0168785	0.433877	0.373319	0.773634	0.214898	0.776108	0.282537		0.0168785
28100470	Unknown lipid (28100470)	relative			Unknown (lipid)	Unknown (lipid)	1.01155	1.02948	1.10274	1.16428	1.01766	0.978014	1.1367	1	1.02942	1.00684	1.10274	0.858899	0.982648	1.02248	1.1367	1	0.919008	0.815026	0.31411	0.285923	0.89844	0.877864	0.0698598		0.746577	0.953194	0.31411	0.285923	0.89844	0.877864	0.0698598
28100670	Unknown lipid (28100670)	relative			Unknown (lipid)	Unknown (lipid)	1.04523	0.972442	1.04464	1.03137	0.948341	1.04291	1	1	0.99123	1.01417	1.04464	0.969588	1.05447	0.958856	1	1	0.40147	0.649655	0.337903	0.635731	0.43658	0.556577			0.839761	0.794296	0.337903	0.635731	0.43658	0.556577
28101329	Unknown lipid (28101329)	relative			Unknown (lipid)	Unknown (lipid)	0.857464	1.61934	0.87469	1.05905	1.25926	0.755566	1	1	1.07977	1.22352	0.87469	0.944246	0.794118	1.32351	1	1	0.280916	0.0140926	0.274868	0.740783	0.217546	0.161264			0.513931	0.182881	0.274868	0.740783	0.217546	0.161264
28101485	Unknown lipid (28101485)	relative			Unknown (lipid)	Unknown (lipid)	0.88653	1.27187	0.958972	0.879327	1.17358	0.859964	1	1	1.04041	1.09376	0.958972	1.13723	0.852095	1.16284	1	1	0.299479	0.0963315	0.666259	0.373086	0.288447	0.340345			0.677443	0.452261	0.666259	0.373086	0.288447	0.340345
68100002	Unknown lipid (68100002)	relative			Unknown (lipid)	Unknown (lipid)	1.23366	0.963927	1.01791	1.15429	0.801768	0.974773	1	1	0.989113	0.939611	1.01791	0.86633	1.24724	1.02588	1	1	0.000218778	0.403144	0.573371	0.0102463	0.000951773	0.610689			0.721856	0.125505	0.573371	0.0102463	0.000951773	0.610689
68100007	Unknown lipid (68100007)	relative			Unknown (lipid)	Unknown (lipid)	0.994612	1.14418	1.02842	0.887602	1.04802	0.904154	1	1	1.04238	1.03452	1.02842	1.12663	0.954177	1.10601	1	1	0.88709	0.0132389	0.40066	0.0301822	0.353737	0.0779753			0.215692	0.401852	0.40066	0.0301822	0.353737	0.0779753
68100009	Unknown lipid (68100009)	relative			Unknown (lipid)	Unknown (lipid)	1.05195	1.04529	0.974159	0.861685	0.969165	1.05582	1	1.02986	1.01951	1.10364	0.974159	1.16052	1.03182	0.947129	1	1.02986	0.205533	0.313344	0.40692	0.00828581	0.510648	0.286747		0.124962	0.537272	0.0241383	0.40692	0.00828581	0.510648	0.286747		0.124962
68100015	Unknown lipid (68100015)	relative			Unknown (lipid)	Unknown (lipid)	0.928082	1.17826	0.893632	1.02529	0.991108	0.926925	1	1	0.919829	1.09216	0.893632	0.975331	1.00897	1.07884	1	1	0.328392	0.0873128	0.103291	0.788974	0.926123	0.462726			0.202914	0.271858	0.103291	0.788974	0.926123	0.462726
68100017	Unknown lipid (68100017)	relative			Unknown (lipid)	Unknown (lipid)	0.993186	0.972551	1.06573	0.981874	0.958651	1.00757	1	0.969498	0.952119	0.979916	1.06573	1.01846	1.04313	0.992484	1	0.969498	0.870254	0.550661	0.0824076	0.711499	0.416412	0.887673		0.177557	0.168461	0.619172	0.0824076	0.711499	0.416412	0.887673		0.177557
68100020	Unknown lipid (68100020)	relative			Unknown (lipid)	Unknown (lipid)	0.851988	1.18445	0.915502	0.951375	1.13513	0.896492	0.949383	1	0.967116	1.06185	0.915502	1.05111	0.880958	1.11546	0.949383	1	0.0328078	0.0461709	0.136802	0.543462	0.149824	0.230585	0.0409326		0.539102	0.386701	0.136802	0.543462	0.149824	0.230585	0.0409326
68100021	Unknown lipid (68100021)	relative			Unknown (lipid)	Unknown (lipid)	0.910731	1.06048	0.993195	0.961604	1.20532	1.00106	1	1.04197	1.09772	1.06161	0.993195	1.03993	0.829657	0.998938	1	1.04197	0.0917633	0.309273	0.86673	0.517906	0.0126817	0.986918		0.15122	0.0439126	0.24295	0.86673	0.517906	0.0126817	0.986918		0.15122
68100022	Unknown lipid (68100022)	relative			Unknown (lipid)	Unknown (lipid)	0.966835	1.09213	0.994412	1.01987	1.09468	0.865542	1	1	1.05837	0.945284	0.994412	0.980522	0.913511	1.15534	1	1	0.461269	0.123681	0.884948	0.728701	0.145973	0.0395537			0.158831	0.24943	0.884948	0.728701	0.145973	0.0395537
68100028	Unknown lipid (68100028)	relative			Unknown (lipid)	Unknown (lipid)	1.15684	1.11852	1.06947	0.98275	1.0407	0.981461	1.17167	1	1.20392	1.09778	1.06947	1.01755	0.960893	1.01889	1.17167	1	0.239493	0.390693	0.501198	0.903913	0.778686	0.90028	0.0589587		0.0692386	0.451592	0.501198	0.903913	0.778686	0.90028	0.0589587
68100031	Unknown lipid (68100031)	relative			Unknown (lipid)	Unknown (lipid)	1.07558	1.12231	1.12409	0.888891	1.03077	1.04669	1	1	1.10868	1.17472	1.12409	1.125	0.970149	0.95539	1	1	0.516643	0.390142	0.238847	0.40693	0.833448	0.764624			0.285966	0.186341	0.238847	0.40693	0.833448	0.764624
68100035	Unknown lipid (68100035)	relative			Unknown (lipid)	Unknown (lipid)	1.00461	1.01475	0.996786	0.9992	0.999101	0.991017	1.00813	1	1.0037	1.00564	0.996786	1.0008	1.0009	1.00906	1.00813	1	0.53128	0.083689	0.59467	0.92735	0.916639	0.332386	0.12076		0.51577	0.456802	0.59467	0.92735	0.916639	0.332386	0.12076
68100044	Unknown lipid (68100044)	relative			Unknown (lipid)	Unknown (lipid)	1.0283	1.19449	1.24151	0.851724	1.11875	0.848439	1	1	1.15041	1.01345	1.24151	1.17409	0.893857	1.17863	1	1	0.772851	0.144038	0.0250106	0.205657	0.380417	0.23285			0.110018	0.894326	0.0250106	0.205657	0.380417	0.23285
68100045	Unknown lipid (68100045)	relative			Unknown (lipid)	Unknown (lipid)	0.961484	1.08434	0.884754	0.9315	1.06311	0.827527	0.9106	1.0857	1.02217	0.897322	0.884754	1.07354	0.940634	1.20842	0.9106	1.0857	0.730992	0.494749	0.195919	0.593405	0.640625	0.187156	0.202264	0.167451	0.800058	0.340868	0.195919	0.593405	0.640625	0.187156	0.202264	0.167451
68100047	Unknown lipid (68100047)	relative			Unknown (lipid)	Unknown (lipid)	0.875573	1.1658	0.883122	0.972425	1.0471	1.00708	0.943519	1	0.916809	1.17405	0.883122	1.02836	0.955022	0.992968	0.943519	1	0.0735984	0.0663998	0.0508614	0.736808	0.583964	0.936019	0.111596		0.134434	0.0420189	0.0508614	0.736808	0.583964	0.936019	0.111596
68100048	Unknown lipid (68100048)	relative			Unknown (lipid)	Unknown (lipid)	1.10345	1.06453	1.02958	1.08168	0.924084	0.88839	1.03777	1	1.01969	0.945717	1.02958	0.924484	1.08215	1.12563	1.03777	1	0.0056033	0.0613595	0.228567	0.0412481	0.0378071	0.00716398	0.0590392		0.381813	0.0765875	0.228567	0.0412481	0.0378071	0.00716398	0.0590392
68100052	Unknown lipid (68100052)	relative			Unknown (lipid)	Unknown (lipid)	0.980664	1.11858	0.957027	0.938284	1.02637	0.944679	1	1	1.00652	1.0567	0.957027	1.06578	0.974309	1.05856	1	1	0.6124	0.0315186	0.202577	0.205355	0.602708	0.293056			0.840304	0.188898	0.202577	0.205355	0.602708	0.293056
68100053	Unknown lipid (68100053)	relative			Unknown (lipid)	Unknown (lipid)	1.06473	1.08046	0.99741	0.940396	0.981096	0.956021	1.0579	1	1.0446	1.03294	0.99741	1.06338	1.01927	1.046	1.0579	1	0.0698785	0.0457682	0.921066	0.132944	0.617973	0.278121	0.00630277		0.103771	0.328477	0.921066	0.132944	0.617973	0.278121	0.00630277
68100056	Unknown lipid (68100056)	relative			Unknown (lipid)	Unknown (lipid)	1.10008	1.3632	1.09334	0.8709	1.15083	0.848284	1	1	1.266	1.15638	1.09334	1.14824	0.86894	1.17885	1	1	0.35905	0.026412	0.319954	0.293034	0.300902	0.254505			0.0195139	0.191616	0.319954	0.293034	0.300902	0.254505
68100057	Unknown lipid (68100057)	relative			Unknown (lipid)	Unknown (lipid)	0.970738	1.30019	1.16173	0.830067	1.17657	0.782741	1	1	1.14214	1.01772	1.16173	1.20472	0.849932	1.27756	1	1	0.800699	0.0841613	0.16088	0.225863	0.300857	0.151874			0.200601	0.886039	0.16088	0.225863	0.300857	0.151874
68100058	Unknown lipid (68100058)	relative			Unknown (lipid)	Unknown (lipid)	1.10046	1.01744	1.14028	0.954291	0.987054	1.10012	1	1	1.08621	1.11931	1.14028	1.0479	1.01312	0.908991	1	1	0.265311	0.860246	0.0904259	0.65445	0.903533	0.409844			0.254245	0.212738	0.0904259	0.65445	0.903533	0.409844
68100059	Unknown lipid (68100059)	relative			Unknown (lipid)	Unknown (lipid)	1.17792	1.18145	1.29889	0.855291	0.935549	1.01107	1	1	1.102	1.19453	1.29889	1.16919	1.06889	0.989048	1	1	0.105811	0.156563	0.00863543	0.204478	0.586622	0.931615			0.23751	0.0941318	0.00863543	0.204478	0.586622	0.931615
68100060	Unknown lipid (68100060)	relative			Unknown (lipid)	Unknown (lipid)	1.87503	0.836749	1.18685	1.62133	0.518797	1.05609	1	0.872239	0.972762	0.883681	1.18685	0.616779	1.92754	0.94689	1	0.872239	0.000255674	0.163552	0.0754046	0.00392425	0.000691582	0.697298		0.045319	0.756129	0.260878	0.0754046	0.00392425	0.000691582	0.697298		0.045319
68100426	Unknown lipid (68100426)	relative			Unknown (lipid)	Unknown (lipid)	1.03039	1.25251	0.881683	0.897131	1.05761	0.678666	1	1	1.08975	0.850033	0.881683	1.11466	0.945527	1.47348	1	1	0.846239	0.239489	0.371736	0.60227	0.78987	0.124791			0.554865	0.370236	0.371736	0.60227	0.78987	0.124791
68100427	Unknown lipid (68100427)	relative			Unknown (lipid)	Unknown (lipid)	1.07615	1.04254	0.975817	0.912886	0.868508	0.989237	1.07879	1	0.934643	1.03132	0.975817	1.09543	1.1514	1.01088	1.07879	1	0.0953169	0.347401	0.471425	0.0878944	0.0144241	0.830675	0.0117733		0.0538213	0.464074	0.471425	0.0878944	0.0144241	0.830675	0.0117733
68100428	Unknown lipid (68100428)	relative			Unknown (lipid)	Unknown (lipid)	1.02186	0.999871	0.987355	1.00809	0.896084	0.982029	1	1	0.915673	0.981902	0.987355	0.991971	1.11597	1.0183	1	1	0.683601	0.998349	0.779535	0.903164	0.133926	0.802385			0.0722555	0.740914	0.779535	0.903164	0.133926	0.802385
68100429	Unknown lipid (68100429)	relative			Unknown (lipid)	Unknown (lipid)	0.938075	1.29337	0.852797	1.00427	1.12465	0.794894	1	1	1.05501	1.02809	0.852797	0.995751	0.889164	1.25803	1	1	0.530104	0.0536353	0.0908343	0.973094	0.379011	0.121114			0.532446	0.792237	0.0908343	0.973094	0.379011	0.121114
68100430	Unknown lipid (68100430)	relative			Unknown (lipid)	Unknown (lipid)	0.958011	0.994427	1.10754	0.798268	0.967768	0.9996	1	1	0.927133	0.994029	1.10754	1.25271	1.03331	1.0004	1	1	0.544387	0.946256	0.114733	0.0269959	0.719239	0.99667			0.21984	0.934631	0.114733	0.0269959	0.719239	0.99667
68100431	Unknown lipid (68100431)	relative			Unknown (lipid)	Unknown (lipid)	1.1111	0.785374	1.02978	1.15826	1.02317	1.27071	1	1	1.13684	0.997981	1.02978	0.863364	0.977356	0.786963	1	1	0.321214	0.0725744	0.741357	0.27313	0.864217	0.115366			0.163645	0.985014	0.741357	0.27313	0.864217	0.115366
68100433	Unknown lipid (68100433)	relative			Unknown (lipid)	Unknown (lipid)	0.849723	1.13873	0.963137	0.773781	1.18363	0.843888	1	1	1.00576	0.960962	0.963137	1.29236	0.844857	1.18499	1	1	0.0825091	0.220651	0.612596	0.0365819	0.153359	0.171339			0.936615	0.657754	0.612596	0.0365819	0.153359	0.171339
68100434	Unknown lipid (68100434)	relative			Unknown (lipid)	Unknown (lipid)	1.04861	1.34936	0.889957	0.967413	1.08675	0.768692	1	1	1.13957	1.03724	0.889957	1.03368	0.920177	1.30091	1	1	0.720916	0.0810637	0.319907	0.842855	0.630506	0.174186			0.260039	0.793995	0.319907	0.842855	0.630506	0.174186
68100435	Unknown lipid (68100435)	relative			Unknown (lipid)	Unknown (lipid)	1.0673	1.03645	1.05334	0.945554	0.961764	0.965962	1.04633	1	1.02649	1.00117	1.05334	1.05758	1.03976	1.03524	1.04633	1	0.0539618	0.293167	0.0628863	0.152389	0.300495	0.378869	0.0232438		0.288152	0.969912	0.0628863	0.152389	0.300495	0.378869	0.0232438
68100436	Unknown lipid (68100436)	relative			Unknown (lipid)	Unknown (lipid)	1.26913	0.885266	1.10958	1.17847	0.744373	1.09827	1	0.89399	0.944706	0.97226	1.10958	0.848557	1.34341	0.910525	1	0.89399	0.00116068	0.058162	0.0311356	0.0228974	0.00103196	0.182954		0.000425581	0.198879	0.582342	0.0311356	0.0228974	0.00103196	0.182954		0.000425581
68100437	Unknown lipid (68100437)	relative			Unknown (lipid)	Unknown (lipid)	1.31536	0.981693	1.06803	0.964086	0.86366	1.06896	1	1.14848	1.13603	1.04939	1.06803	1.03725	1.15786	0.935487	1	1.14848	0.0787324	0.90395	0.557432	0.823574	0.397158	0.707466		0.123955	0.274702	0.720446	0.557432	0.823574	0.397158	0.707466		0.123955
38100140	Unknown polar (38100140)	relative			Unknown (polar)	Unknown (polar)	0.954662	1.00091	0.983975	1.01055	1.03623	1.00229	0.983066	0.978758	0.98925	1.0032	0.983975	0.989562	0.965036	0.997712	0.983066	0.978758	0.0319659	0.96214	0.293083	0.629435	0.119275	0.917938	0.185982	0.0585484	0.452301	0.861003	0.293083	0.629435	0.119275	0.917938	0.185982	0.0585484
38100438	Unknown polar (38100438)	relative			Unknown (polar)	Unknown (polar)	1.00097	1.02731	1.0877	1.02205	0.957283	1.02521	1	1.03323	0.958216	1.05321	1.0877	0.978423	1.04462	0.975409	1	1.03323	0.986236	0.676312	0.0965978	0.750203	0.54111	0.738303		0.170626	0.368498	0.369784	0.0965978	0.750203	0.54111	0.738303		0.170626
58100010	Unknown polar (58100010)	relative			Unknown (polar)	Unknown (polar)	0.86347	1.03247	0.986081	1.2181	1.07031	1.03755	1	1	1	1	1	1	1	1	1	1	0.0763579	0.721423	0.828897	0.0605494	0.493115	0.72218
58100015	Unknown polar (58100015)	relative			Unknown (polar)	Unknown (polar)	0.951122	0.955486	0.997919	1.07292	1.06334	1.0759	1	0.977446	1.01137	1.02801	0.997919	0.932034	0.940433	0.929456	1	0.977446	0.0640965	0.113611	0.910347	0.0300744	0.055251	0.037368		0.122544	0.539094	0.229504	0.910347	0.0300744	0.055251	0.037368		0.122544
58100019	Unknown polar (58100019)	relative			Unknown (polar)	Unknown (polar)	0.974262	1.02039	0.992296	1.03724	1.08082	0.919339	1	1	1.053	0.938081	0.992296	0.964094	0.925227	1.08774	1	1	0.3275	0.515536	0.728941	0.276797	0.0412698	0.0374926			0.037752	0.0377361	0.728941	0.276797	0.0412698	0.0374926
58100024	Unknown polar (58100024)	relative			Unknown (polar)	Unknown (polar)	1.00555	0.818894	1.10566	0.914153	1.09969	1.23447	1.16988	1	1.1058	1.0109	1.10566	1.09391	0.90935	0.810066	1.16988	1	0.962447	0.176653	0.299474	0.555746	0.492457	0.218251	0.0562098		0.252616	0.923241	0.299474	0.555746	0.492457	0.218251	0.0562098
58100027	Unknown polar (58100027)	relative			Unknown (polar)	Unknown (polar)	1.62674	0.533351	1.42843	1.76122	0.577181	1.31461	0.71556	1	0.938923	0.701149	1.42843	0.567789	1.73256	0.760682	0.71556	1	0.0208469	0.0139101	0.0293217	0.0312675	0.0232919	0.276884	0.00827485		0.617436	0.0599054	0.0293217	0.0312675	0.0232919	0.276884	0.00827485
58100030	Unknown polar (58100030)	relative			Unknown (polar)	Unknown (polar)	1.43279	0.869563	1.23342	1.15026	1.02451	0.757984	1	0.840233	1.4679	0.659115	1.23342	0.869366	0.976079	1.31929	1	0.840233	0.170979	0.620153	0.316005	0.640783	0.937435	0.401896		0.134081	0.0834633	0.11553	0.316005	0.640783	0.937435	0.401896		0.134081
58100032	Unknown polar (58100032)	relative			Unknown (polar)	Unknown (polar)	0.585324	1.04483	0.633844	2.45718	1.32245	2.56069	0.596717	1	0.774061	2.67548	0.633844	0.40697	0.756173	0.39052	0.596717	1	0.159984	0.912017	0.153557	0.0648619	0.528558	0.0660783	0.0198915		0.38113	0.0231062	0.153557	0.0648619	0.528558	0.0660783	0.0198915
58100131	Unknown polar (58100131)	relative			Unknown (polar)	Unknown (polar)	1.00962	0.998063	0.993111	1.00032	0.996882	1.00391	1	1	1.00647	1.00196	0.993111	0.999684	1.00313	0.996106	1	1	0.470648	0.900321	0.542414	0.984628	0.853955	0.827683			0.561919	0.885534	0.542414	0.984628	0.853955	0.827683
58100132	Unknown polar (58100132)	relative			Unknown (polar)	Unknown (polar)	0.965107	0.954189	1.06298	0.928644	0.961112	1.04422	1	1	0.927576	0.996386	1.06298	1.07684	1.04046	0.95765	1	1	0.319696	0.270365	0.0642396	0.113986	0.388098	0.373321			0.026651	0.920262	0.0642396	0.113986	0.388098	0.373321
58100133	Unknown polar (58100133)	relative			Unknown (polar)	Unknown (polar)	0.994583	0.972876	1.01435	0.976779	1.03052	0.989339	1	1	1.02493	0.962504	1.01435	1.02377	0.970387	1.01078	1	1	0.862491	0.46552	0.599581	0.553985	0.466403	0.803149			0.362549	0.259821	0.599581	0.553985	0.466403	0.803149
58100134	Unknown polar (58100134)	relative			Unknown (polar)	Unknown (polar)	0.995374	1.03227	0.999112	0.964878	1.01306	1.00045	1	1	1.00838	1.03274	0.999112	1.0364	0.987104	0.99955	1	1	0.907383	0.506243	0.979284	0.480666	0.802009	0.993426			0.804052	0.445871	0.979284	0.480666	0.802009	0.993426
58100135	Unknown polar (58100135)	relative			Unknown (polar)	Unknown (polar)	1.0045	0.976871	1.01967	1.00058	1.02095	1.04074	1	1	1.02555	1.01667	1.01967	0.999422	0.979477	0.960858	1	1	0.870275	0.47846	0.418178	0.986604	0.564417	0.30374			0.291579	0.567714	0.418178	0.986604	0.564417	0.30374
58100136	Unknown polar (58100136)	relative			Unknown (polar)	Unknown (polar)	0.998821	0.995284	1.05264	1.0463	1.04417	0.952671	1.0363	1	1.04294	0.948178	1.05264	0.955745	0.957696	1.04968	1.0363	1	0.97317	0.899539	0.102375	0.30107	0.312649	0.284329	0.156404		0.145885	0.162127	0.102375	0.30107	0.312649	0.284329	0.156404
58100141	Unknown polar (58100141)	relative			Unknown (polar)	Unknown (polar)	0.956751	0.99416	1.02731	0.988914	1.05666	1.02431	1	0.966696	1.01096	1.01832	1.02731	1.01121	0.946376	0.976271	1	0.966696	0.169424	0.858233	0.273932	0.751246	0.152829	0.530869		0.0804107	0.653317	0.532074	0.273932	0.751246	0.152829	0.530869		0.0804107
58100143	Unknown polar (58100143)	relative			Unknown (polar)	Unknown (polar)	1.00787	0.965517	1.00668	1.01111	0.999307	1.00506	1	1	1.00717	0.970399	1.00668	0.989014	1.00069	0.99497	1	1	0.790757	0.328475	0.793084	0.765782	0.985533	0.900694			0.774152	0.341343	0.793084	0.765782	0.985533	0.900694
58100144	Unknown polar (58100144)	relative			Unknown (polar)	Unknown (polar)	0.951313	1.00489	1.02316	1.05649	1.091	0.943266	1	1	1.03788	0.94788	1.02316	0.946527	0.916588	1.06015	1	1	0.148558	0.899074	0.420747	0.198811	0.0624424	0.210057			0.195885	0.138619	0.420747	0.198811	0.0624424	0.210057
58100145	Unknown polar (58100145)	relative			Unknown (polar)	Unknown (polar)	1.1443	0.955661	0.999026	0.945074	0.919226	1.05526	1	1.12084	1.05187	1.00847	0.999026	1.05812	1.08787	0.947635	1	1.12084	0.084973	0.560297	0.986102	0.499389	0.337114	0.550521		0.0146187	0.383855	0.900791	0.986102	0.499389	0.337114	0.550521		0.0146187
58100146	Unknown polar (58100146)	relative			Unknown (polar)	Unknown (polar)	0.957329	1.0812	0.97984	0.922838	1.02823	0.931282	1.0465	1	0.984352	1.00691	0.97984	1.08361	0.972547	1.07379	1.0465	1	0.267685	0.0787211	0.521279	0.105473	0.540096	0.156628	0.0968877		0.594344	0.859555	0.521279	0.105473	0.540096	0.156628	0.0968877
58100147	Unknown polar (58100147)	relative			Unknown (polar)	Unknown (polar)	0.973939	1.06738	0.990412	0.962234	1.07466	0.932961	1	1	1.04665	0.99582	0.990412	1.03925	0.930526	1.07186	1	1	0.430346	0.119221	0.733892	0.362281	0.116611	0.147684			0.124887	0.902812	0.733892	0.362281	0.116611	0.147684
58100148	Unknown polar (58100148)	relative			Unknown (polar)	Unknown (polar)	1.01326	1.03973	0.99564	1.00487	1.06229	0.944255	1.04787	1	1.07637	0.981767	0.99564	0.995153	0.941366	1.05904	1.04787	1	0.774978	0.435115	0.908485	0.930337	0.283195	0.330748	0.155958		0.0623377	0.697074	0.908485	0.930337	0.283195	0.330748	0.155958
58100149	Unknown polar (58100149)	relative			Unknown (polar)	Unknown (polar)	1.11785	1.00519	1.05773	0.830681	0.875275	0.978674	1.13869	1	0.978429	0.983754	1.05773	1.20383	1.1425	1.02179	1.13869	1	0.113555	0.940818	0.313381	0.0389976	0.110563	0.791963	0.00788979		0.668067	0.806969	0.313381	0.0389976	0.110563	0.791963	0.00788979
58100150	Unknown polar (58100150)	relative			Unknown (polar)	Unknown (polar)	1.1027	0.945819	1.08821	1.08098	0.917385	0.964421	1.06081	1	1.0116	0.912167	1.08821	0.92509	1.09006	1.03689	1.06081	1	0.0662818	0.293444	0.0567282	0.202014	0.154149	0.550443	0.0893716		0.757462	0.0872653	0.0567282	0.202014	0.154149	0.550443	0.0893716
58100152	Unknown polar (58100152)	relative			Unknown (polar)	Unknown (polar)	1.045	0.952194	1.07723	0.904783	0.937532	1.09386	1.07182	1	0.979716	1.04156	1.07723	1.10524	1.06663	0.914198	1.07182	1	0.374829	0.355481	0.0886363	0.113017	0.27764	0.161633	0.0493814		0.588063	0.420722	0.0886363	0.113017	0.27764	0.161633	0.0493814
58100153	Unknown polar (58100153)	relative			Unknown (polar)	Unknown (polar)	0.955644	1.04149	0.97907	1.03048	1.06041	0.938676	1	1	1.01338	0.977626	0.97907	0.970422	0.94303	1.06533	1	1	0.249189	0.375493	0.520522	0.531927	0.25058	0.241273			0.678572	0.570206	0.520522	0.531927	0.25058	0.241273
58100154	Unknown polar (58100154)	relative			Unknown (polar)	Unknown (polar)	0.961692	1.03475	0.975628	1.0597	1.05655	0.941273	1	0.964863	1.01607	0.973986	0.975628	0.94366	0.94648	1.06239	1	0.964863	0.353301	0.452344	0.454397	0.243717	0.28232	0.259571		0.142225	0.629091	0.507209	0.454397	0.243717	0.28232	0.259571		0.142225
58100155	Unknown polar (58100155)	relative			Unknown (polar)	Unknown (polar)	0.975903	0.981672	0.990732	0.928992	1.01311	1.0719	1	1	0.988698	1.05225	0.990732	1.07644	0.987059	0.932922	1	1	0.608636	0.741839	0.818921	0.233525	0.831981	0.298927			0.775896	0.315798	0.818921	0.233525	0.831981	0.298927
58100156	Unknown polar (58100156)	relative			Unknown (polar)	Unknown (polar)	1.01133	1.041	1.02825	0.975083	1.04199	0.913997	1.06433	1	1.0538	0.951474	1.02825	1.02555	0.959699	1.0941	1.06433	1	0.838712	0.501333	0.546496	0.706929	0.534416	0.213079	0.117119		0.239686	0.389838	0.546496	0.706929	0.534416	0.213079	0.117119
58100157	Unknown polar (58100157)	relative			Unknown (polar)	Unknown (polar)	0.966328	0.999222	1.00398	0.998415	1.03359	0.973286	1.032	0.977721	0.998787	0.972529	1.00398	1.00159	0.967502	1.02745	1.032	0.977721	0.267181	0.97948	0.866224	0.96299	0.339145	0.449108	0.124099	0.199413	0.956756	0.347077	0.866224	0.96299	0.339145	0.449108	0.124099	0.199413
58100159	Unknown polar (58100159)	relative			Unknown (polar)	Unknown (polar)	0.963465	1.20397	1.0208	0.959551	1.06615	0.849062	1	1	1.0272	1.02225	1.0208	1.04215	0.937957	1.17777	1	1	0.345869	0.0023415	0.537816	0.401837	0.21946	0.0109644			0.416772	0.586545	0.537816	0.401837	0.21946	0.0109644
58100160	Unknown polar (58100160)	relative			Unknown (polar)	Unknown (polar)	0.987201	0.974325	1.03245	1.04719	0.983624	1.04934	1	1	0.971034	1.0224	1.03245	0.954936	1.01665	0.952982	1	1	0.834037	0.721515	0.549021	0.553416	0.83595	0.570558			0.57349	0.730299	0.549021	0.553416	0.83595	0.570558
58100161	Unknown polar (58100161)	relative			Unknown (polar)	Unknown (polar)	0.954749	1.00574	0.964986	1.04236	1.05187	0.931754	0.958781	1	1.00427	0.937105	0.964986	0.959361	0.950692	1.07324	0.958781	1	0.323475	0.906291	0.356276	0.458748	0.360649	0.233371	0.196515		0.903963	0.186231	0.356276	0.458748	0.360649	0.233371	0.196515
58100162	Unknown polar (58100162)	relative			Unknown (polar)	Unknown (polar)	0.948406	1.0068	1.00766	1.01617	1.06623	0.966043	1	1	1.01121	0.972609	1.00766	0.984089	0.937888	1.03515	1	1	0.0801582	0.836147	0.748356	0.645477	0.0989071	0.372443			0.634104	0.347484	0.748356	0.645477	0.0989071	0.372443
58100163	Unknown polar (58100163)	relative			Unknown (polar)	Unknown (polar)	0.894923	1.05507	0.979712	0.988789	1.13584	0.905467	1	1	1.01649	0.955331	0.979712	1.01134	0.880404	1.1044	1	1	0.0835148	0.447867	0.685588	0.878283	0.119283	0.235703			0.74146	0.462096	0.685588	0.878283	0.119283	0.235703
58100164	Unknown polar (58100164)	relative			Unknown (polar)	Unknown (polar)	0.951541	1.00166	0.993014	1.05716	1.0845	0.991788	1	1	1.03195	0.993431	0.993014	0.945934	0.922082	1.00828	1	1	0.171302	0.967534	0.81253	0.217424	0.0940187	0.86102			0.292903	0.854179	0.81253	0.217424	0.0940187	0.86102
58100165	Unknown polar (58100165)	relative			Unknown (polar)	Unknown (polar)	1.03175	1.01336	1.05054	0.967101	0.980261	0.971581	1.04769	1	1.01138	0.984558	1.05054	1.03402	1.02014	1.02925	1.04769	1	0.418334	0.744498	0.14056	0.472488	0.659743	0.547743	0.0831927		0.701709	0.689871	0.14056	0.472488	0.659743	0.547743	0.0831927
58100166	Unknown polar (58100166)	relative			Unknown (polar)	Unknown (polar)	0.9528	1.0765	0.966111	0.949078	1.04479	0.901013	1	1	0.995475	0.96994	0.966111	1.05365	0.957131	1.10986	1	1	0.197686	0.106924	0.27801	0.261243	0.356531	0.0563438			0.880367	0.421608	0.27801	0.261243	0.356531	0.0563438
58100168	Unknown polar (58100168)	relative			Unknown (polar)	Unknown (polar)	0.922814	1.07375	0.94335	0.974407	1.03848	1.00064	0.961777	1	0.95832	1.07444	0.94335	1.02626	0.96295	0.99936	0.961777	1	0.0277787	0.0575463	0.0469111	0.501851	0.325441	0.987003	0.0869691		0.106313	0.0479612	0.0469111	0.501851	0.325441	0.987003	0.0869691
58100169	Unknown polar (58100169)	relative			Unknown (polar)	Unknown (polar)	0.91313	0.994517	0.996933	1.00481	1.05614	1.07818	0.961348	1	0.964397	1.07227	0.996933	0.995212	0.946841	0.927488	0.961348	1	0.0476966	0.899491	0.927444	0.922478	0.274815	0.162707	0.177014		0.267965	0.119949	0.927444	0.922478	0.274815	0.162707	0.177014
58100170	Unknown polar (58100170)	relative			Unknown (polar)	Unknown (polar)	0.911335	1.00447	0.969574	0.957262	1.23039	0.918362	1	1	1.12129	0.922466	0.969574	1.04465	0.812753	1.0889	1	1	0.21248	0.95778	0.615678	0.626803	0.0461955	0.392261			0.081132	0.292261	0.615678	0.626803	0.0461955	0.392261
58100171	Unknown polar (58100171)	relative			Unknown (polar)	Unknown (polar)	0.957259	0.959502	1.06924	0.926083	1.08988	1.03459	1	0.972493	1.04329	0.992689	1.06924	1.07982	0.917535	0.966568	1	0.972493	0.207783	0.263371	0.0259479	0.0683217	0.0516533	0.418138		0.180943	0.131204	0.81462	0.0259479	0.0683217	0.0516533	0.418138		0.180943
58100172	Unknown polar (58100172)	relative			Unknown (polar)	Unknown (polar)	0.940848	1.06305	1.02855	0.993633	1.05953	0.912358	1	1	0.996858	0.969885	1.02855	1.00641	0.943814	1.09606	1	1	0.067391	0.112149	0.292804	0.866002	0.162799	0.0483288			0.901481	0.343554	0.292804	0.866002	0.162799	0.0483288
58100173	Unknown polar (58100173)	relative			Unknown (polar)	Unknown (polar)	0.992647	1.08424	0.977767	0.990094	1.06156	0.936527	1	1	1.05375	1.01542	0.977767	1.01001	0.942012	1.06778	1	1	0.864519	0.138587	0.548928	0.854408	0.301623	0.284134			0.173427	0.735013	0.548928	0.854408	0.301623	0.284134
58100778	Unknown polar (58100778)	relative			Unknown (polar)	Unknown (polar)	1.03228	0.991767	1.0997	1.32379	0.970006	0.968936	1.12975	1	1.00132	0.960959	1.0997	0.755405	1.03092	1.03206	1.12975	1	0.741046	0.941235	0.235629	0.0452401	0.784931	0.81071	0.0660147		0.984802	0.668093	0.235629	0.0452401	0.784931	0.81071	0.0660147
28100018	alpha-Tocopherol	relative	59-02-9		Vitamins, cofactors and related	Vitamins, cofactors and related	1.30864	1.07985	1.3073	0.824127	0.619966	1.05883	1	1	0.811313	1.14338	1.3073	1.2134	1.61299	0.944436	1	1	0.271653	0.783989	0.207515	0.518822	0.143003	0.859855			0.30806	0.58955	0.207515	0.518822	0.143003	0.859855
18100051	beta-Carotene	relative	7235-40-7		Vitamins, cofactors and related	Vitamins, cofactors and related	1.06698	0.860604	0.969164	1.20369	1.04636	0.888852	1.20629	0.93982	1.11644	0.76495	0.969164	0.830781	0.955697	1.12505	1.20629	0.93982	0.289516	0.0325032	0.509933	0.0216867	0.510919	0.123343	1.65128e-05	0.0407778	0.0332458	0.00101039	0.509933	0.0216867	0.510919	0.123343	1.65128e-05	0.0407778
18100120	Coenzyme Q10	relative	103-98-0		Vitamins, cofactors and related	Vitamins, cofactors and related	0.977997	1.64721	0.941254	1.14878	1.153	0.679342	1	1.10451	1.12763	1.11902	0.941254	0.870489	0.867304	1.47201	1	1.10451	0.832583	0.0018356	0.485019	0.285262	0.288801	0.0171096		0.0565008	0.182434	0.292959	0.485019	0.285262	0.288801	0.0171096		0.0565008
18100281	Coenzyme Q9	relative	303-97-9		Vitamins, cofactors and related	Vitamins, cofactors and related	0.928668	1.39766	0.975071	0.999391	1.01013	0.706327	1	1	0.938073	0.987206	0.975071	1.00061	0.989974	1.41577	1	1	0.447983	0.014218	0.759897	0.995959	0.935444	0.0235706			0.436991	0.897601	0.759897	0.995959	0.935444	0.0235706
18100072	gamma-Tocopherol (minor: 2,3-Dimethyl-5-phytylquinol, beta-Tocopherol)	relative	54-28-4		Vitamins, cofactors and related	Vitamins, cofactors and related	1.07448	1.15334	1.13419	0.955514	1.11223	0.801958	0.910821	1.11387	1.19507	0.924933	1.13419	1.04656	0.899093	1.24695	0.910821	1.11387	0.469979	0.174217	0.128763	0.686965	0.348639	0.0813464	0.165154	0.0673448	0.0344814	0.419941	0.128763	0.686965	0.348639	0.0813464	0.165154	0.0673448
18100225	Pantothenic acid	relative	79-83-4	137-08-6	Vitamins, cofactors and related	Vitamins, cofactors and related	1.02445	1.0327	1.00908	0.801732	0.869742	1.0254	1.10362	1	0.891006	1.05893	1.00908	1.2473	1.14977	0.97523	1.10362	1	0.795375	0.757497	0.907994	0.07784	0.242293	0.83591	0.0546039		0.146764	0.554611	0.907994	0.07784	0.242293	0.83591	0.0546039
38100083	Threonic acid	relative	3909-12-4		Vitamins, cofactors and related	Vitamins, cofactors and related	1.07645	1.20462	0.907388	0.870223	0.950242	0.806034	1.0548	1	1.02289	0.970968	0.907388	1.14913	1.05236	1.24064	1.0548	1	0.2208	0.0128185	0.0657131	0.0707433	0.463738	0.013414	0.181852		0.616089	0.620099	0.0657131	0.0707433	0.463738	0.013414	0.181852

## Sheet: za count DE
METABOLITE_ID	METABOLITE	Value Type	CAS-Nr(1)	CAS-Nr(2)	ONTOLOGY 2	ONTOLOGY 1	age	bmi	bmi:age	genderM	genderM:age	genderM:bmi	sampleAge	time	age	bmi	bmi:age	genderF	genderF:age	genderF:bmi	sampleAge	time	age	bmi	bmi:age	genderM	genderM:age	genderM:bmi	sampleAge	time	age	bmi	bmi:age	genderF	genderF:age	genderF:bmi	sampleAge	time
38100003	Alanine	relative	56-41-7		Amino acids	Amino acids and related	1.0354	0.934625	1.01418	1.1556	1.03881	1.01687	1	1	1.07558	0.950396	1.01418	0.865355	0.962639	0.983406	1	1	0.571174	0.359873	0.788041	0.0832144	0.631751	0.84108			0.178007	0.431047	0.788041	0.0832144	0.631751	0.84108
18100043	Arginine	relative	74-79-3		Amino acids	Amino acids and related	1.04055	1.09005	0.934487	1.08865	1.01938	0.908998	0.931728	1	1.06072	0.990854	0.934487	0.918567	0.980988	1.10011	0.931728	1	0.423678	0.127674	0.119787	0.174641	0.743672	0.14629	0.0331806		0.147217	0.854504	0.119787	0.174641	0.743672	0.14629	0.0331806
38100072	Aspartate	relative	56-84-8		Amino acids	Amino acids and related	1.12662	1.12033	1.0151	1.01325	0.869291	0.998011	1	1	0.979361	1.1181	1.0151	0.986924	1.15036	1.00199	1	1	0.106985	0.18426	0.800385	0.880552	0.139758	0.983135			0.719227	0.149458	0.800385	0.880552	0.139758	0.983135
38100073	Phenylalanine	relative	63-91-2		Amino acids	Amino acids and related	1.00379	1.0044	1.00728	1.15213	1.02098	1.05451	1	0.959079	1.02485	1.05915	1.00728	0.867961	0.979455	0.948311	1	0.959079	0.923405	0.919869	0.818946	0.0121648	0.668098	0.30771		0.0504555	0.44775	0.157516	0.818946	0.0121648	0.668098	0.30771		0.0504555
18100164	Glutamate	relative	56-86-0		Amino acids	Amino acids and related	1.04367	1.13059	1.04145	1.19502	1.02497	1.00568	1	1	1.06973	1.13701	1.04145	0.836805	0.975636	0.994353	1	1	0.642519	0.27411	0.60817	0.14497	0.835572	0.963971			0.392144	0.199883	0.60817	0.14497	0.835572	0.963971
38100045	Glutamine	relative	56-85-9		Amino acids	Amino acids and related	1.06625	1.04355	1.06627	1.12438	0.947496	0.967594	0.927303	1	1.01027	1.00973	1.06627	0.889376	1.05541	1.03349	0.927303	1	0.245969	0.466561	0.169729	0.094966	0.407707	0.62693	0.0356389		0.806724	0.859212	0.169729	0.094966	0.407707	0.62693	0.0356389
38100004	Glycine	relative	56-40-6		Amino acids	Amino acids and related	1.16708	0.903704	0.967977	0.991104	0.891244	1.04391	0.940096	1	1.04015	0.943384	0.967977	1.00898	1.12203	0.957938	0.940096	1	0.0736906	0.277822	0.627621	0.926873	0.262754	0.68263	0.0548024		0.545772	0.480354	0.627621	0.926873	0.262754	0.68263	0.0548024
38100466	Histidine	relative	71-00-1		Amino acids	Amino acids and related	1.10405	1.05188	1.12981	1.0204	0.962347	0.852357	1.09229	1	1.06248	0.896578	1.12981	0.980008	1.03913	1.17322	1.09229	1	0.0104982	0.157489	0.000972543	0.60014	0.319334	0.00243676	0.000374224		0.0313647	0.00707735	0.000972543	0.60014	0.319334	0.00243676	0.000374224
38100070	Valine	relative	7004-03-7	72-18-4	Amino acids	Amino acids and related	0.993882	1.06332	1.00582	1.17147	0.971163	1.02717	1.05815	0.945283	0.965222	1.09221	1.00582	0.853628	1.02969	0.97355	1.05815	0.945283	0.908047	0.271786	0.890185	0.0256597	0.628086	0.670718	0.122956	0.0778107	0.385786	0.112041	0.890185	0.0256597	0.628086	0.670718	0.122956	0.0778107
18100035	Tryptophan	relative	54-12-6	73-22-3	Amino acids	Amino acids and related	1.01971	0.943976	1.07526	1.18856	0.951508	1.06379	1.05087	0.934981	0.970264	1.00419	1.07526	0.841356	1.05096	0.940038	1.05087	0.934981	0.671894	0.237504	0.0697115	0.00840106	0.352711	0.273809	0.105667	0.0109682	0.393598	0.925217	0.0697115	0.00840106	0.352711	0.273809	0.105667	0.0109682
38100013	Lysine	relative	56-87-1	39665-12-8	Amino acids	Amino acids and related	1.03394	1.15952	0.924368	1.0491	0.972346	1.02641	0.944349	1	1.00535	1.19014	0.924368	0.953201	1.02844	0.974273	0.944349	1	0.379205	0.00394288	0.0271088	0.300516	0.528157	0.577012	0.0349543		0.852854	0.00110411	0.0271088	0.300516	0.528157	0.577012	0.0349543
38100010	Cysteine (minor: Cystine)	relative	52-90-4		Amino acids	Amino acids and related	0.966943	0.982413	1.03451	1.26871	0.971064	1.05253	0.876171	1	0.938963	1.03402	1.03451	0.788199	1.0298	0.95009	0.876171	1	0.635971	0.820213	0.569327	0.0195633	0.734002	0.576454	0.00293398		0.278696	0.647244	0.569327	0.0195633	0.734002	0.576454	0.00293398
38100008	Methionine	relative	63-68-3		Amino acids	Amino acids and related	0.949598	1.02915	0.982277	1.2837	1.01124	1.01079	0.947593	1	0.960275	1.04026	0.982277	0.778999	0.988881	0.989322	0.947593	1	0.3705	0.644866	0.705471	0.00470952	0.87045	0.881939	0.123244		0.37545	0.502088	0.705471	0.00470952	0.87045	0.881939	0.123244
38100160	Tyrosine	relative	60-18-4		Amino acids	Amino acids and related	1.01678	0.972798	1.03985	1.28493	1.03114	1.11399	1	0.954963	1.04845	1.08369	1.03985	0.778252	0.969796	0.897672	1	0.954963	0.82878	0.752232	0.540799	0.0213697	0.74977	0.299234		0.170331	0.45945	0.308599	0.540799	0.0213697	0.74977	0.299234		0.170331
38100052	Serine	relative	56-45-1		Amino acids	Amino acids and related	0.969512	0.978502	0.983984	1.00161	1.03901	0.965655	0.916848	1	1.00733	0.944895	0.983984	0.998389	0.962453	1.03557	0.916848	1	0.589083	0.723274	0.732791	0.98133	0.575947	0.627205	0.0304177		0.869056	0.343466	0.732791	0.98133	0.575947	0.627205	0.0304177
38100006	Threonine	relative	72-19-5		Amino acids	Amino acids and related	0.965763	1.22545	0.878757	0.968317	1.13314	0.834932	1	1.08746	1.09434	1.02316	0.878757	1.03272	0.882503	1.1977	1	1.08746	0.737881	0.113989	0.159476	0.80003	0.352999	0.212252		0.0268215	0.308217	0.82767	0.159476	0.80003	0.352999	0.212252		0.0268215
38100075	Leucine	relative	61-90-5		Amino acids	Amino acids and related	0.963505	1.08036	1.00204	1.30215	1.01232	1.02004	1	0.953079	0.975379	1.10201	1.00204	0.767961	0.987827	0.980357	1	0.953079	0.464819	0.179763	0.958978	0.00120379	0.839528	0.754207		0.105171	0.538057	0.0669457	0.958978	0.00120379	0.839528	0.754207		0.105171
38100074	Isoleucine	relative	73-32-5		Amino acids	Amino acids and related	0.990207	1.05125	1.01371	1.34075	0.995716	1.03253	1	1	0.985965	1.08545	1.01371	0.745849	1.0043	0.968494	1	1	0.859138	0.453562	0.775306	0.00188126	0.952359	0.67472			0.762655	0.178526	0.775306	0.00188126	0.952359	0.67472
38100079	Proline	relative	147-85-3		Amino acids	Amino acids and related	0.990131	1.08152	1.01384	1.55187	0.987904	0.864269	1	1	0.978155	0.934723	1.01384	0.644385	1.01224	1.15705	1	1	0.821322	0.155119	0.716245	1.789e-05	0.830768	0.0340363			0.554001	0.163364	0.716245	1.789e-05	0.830768	0.0340363
58100028	3-Indoxylsulfuric acid	relative	487-94-5		Amino acids derivatives	Amino acids and related	0.697032	1.59174	0.85174	0.932254	1.51094	0.968126	0.780044	0.849823	1.05318	1.54101	0.85174	1.07267	0.661838	1.03292	0.780044	0.849823	0.0099537	0.00257473	0.100575	0.595187	0.00933513	0.810296	0.00286618	0.0199493	0.549929	0.00301877	0.100575	0.595187	0.00933513	0.810296	0.00286618	0.0199493
38100009	5-Oxoproline (minor: Folic acid, Glutamate, Glutamine)	relative	98-79-3		Amino acids derivatives	Amino acids and related	1.07245	0.987856	1.08026	1.10959	0.948999	1.02185	0.944441	1	1.01776	1.00944	1.08026	0.901233	1.05374	0.978619	0.944441	1	0.0693053	0.746027	0.0227712	0.032436	0.228868	0.625237	0.0198029		0.522973	0.793294	0.0227712	0.032436	0.228868	0.625237	0.0198029
18100159	Citrulline	relative	372-75-8		Amino acids derivatives	Amino acids and related	1.16068	1.05064	1.0659	1.13912	0.936956	1.00966	1	1	1.08751	1.06079	1.0659	0.877873	1.06729	0.990428	1	1	0.0139458	0.416269	0.163473	0.0629377	0.331933	0.889134			0.07254	0.277487	0.163473	0.0629377	0.331933	0.889134
38100753	Cystine	relative	56-89-3		Amino acids derivatives	Amino acids and related	0.921443	1.2209	0.993329	0.868759	1.23734	0.839881	1	0.927011	1.14014	1.02541	0.993329	1.15107	0.808183	1.19064	1	0.927011	0.219301	0.0151585	0.893078	0.0803072	0.0181172	0.0500271		0.0625787	0.0256699	0.678091	0.893078	0.0803072	0.0181172	0.0500271		0.0625787
58100003	Indole-3-lactic acid (**)	relative	1821-52-9		Amino acids derivatives	Amino acids and related	1.03401	0.986492	1.01027	1.22567	0.938244	1.07366	1	1	0.970153	1.05916	1.01027	0.815882	1.06582	0.931394	1	1	0.466305	0.799783	0.792818	0.0049956	0.292548	0.268192			0.434472	0.241564	0.792818	0.0049956	0.292548	0.268192
58100025	Indole-3-propionic acid (**)	relative	830-96-6		Amino acids derivatives	Amino acids and related	2.10359	0.753947	1.22011	0.996998	0.519338	0.979341	1	1	1.09247	0.738371	1.22011	1.00301	1.92553	1.0211	1	1	0.000447417	0.118786	0.128466	0.986557	0.00530609	0.914706			0.467424	0.0648711	0.128466	0.986557	0.00530609	0.914706
38100495	Ketoleucine	relative	816-66-0		Amino acids derivatives	Amino acids and related	0.960182	0.884769	1.04849	1.32511	1.01632	1.1407	1	1	0.975857	1.00925	1.04849	0.754654	0.983937	0.876658	1	1	0.543325	0.142442	0.413765	0.00684131	0.850417	0.169409			0.662722	0.893814	0.413765	0.00684131	0.850417	0.169409
18100327	Kynurenic acid	relative	492-27-3		Amino acids derivatives	Amino acids and related	1.08335	1.02314	1.01619	1.18803	0.943265	1.28134	1	1	1.02189	1.31099	1.01619	0.841732	1.06015	0.780433	1	1	0.526341	0.877128	0.881044	0.287343	0.71941	0.170445			0.837161	0.0612464	0.881044	0.287343	0.71941	0.170445
18100316	O-Phosphotyrosine	relative	21820-51-9		Amino acids derivatives	Amino acids and related	0.888935	0.961442	1.1254	1.05792	1.31842	0.993986	1.21818	1	1.17199	0.95566	1.1254	0.945252	0.758485	1.00605	1.21818	1	0.204238	0.678352	0.131019	0.601335	0.0238435	0.956416	0.00324836		0.0409634	0.618991	0.131019	0.601335	0.0238435	0.956416	0.00324836
38100046	Ornithine (minor: Arginine, Citrulline)	relative	70-26-8		Amino acids derivatives	Amino acids and related	1.23321	1.19152	0.895224	1.08702	0.819842	0.876473	1	1.05992	1.01104	1.04434	0.895224	0.919944	1.21975	1.14094	1	1.05992	0.0175381	0.0422315	0.0668675	0.315192	0.0407119	0.153		0.193237	0.841953	0.512733	0.0668675	0.315192	0.0407119	0.153		0.193237
58100029	p-Cresol sulfate (*) (minor: m-Cresol sulfate, o-Cresol sulfate)	relative			Amino acids derivatives	Amino acids and related	1.51381	0.984881	1.19155	0.822518	0.990999	0.79077	1	1	1.50018	0.778814	1.19155	1.21578	1.00908	1.26459	1	1	0.134758	0.960447	0.439634	0.552291	0.978561	0.514125			0.0887907	0.366901	0.439634	0.552291	0.978561	0.514125
38100437	trans-4-Hydroxyproline	relative	51-35-4		Amino acids derivatives	Amino acids and related	0.959436	1.30338	0.823441	1.06513	0.857766	1.02879	1	1	0.822972	1.3409	0.823441	0.938856	1.16582	0.972018	1	1	0.69398	0.0557164	0.0536346	0.633385	0.27558	0.843413			0.0494347	0.0220967	0.0536346	0.633385	0.27558	0.843413
28100428	Urea	relative	57-13-6		Amino acids derivatives	Amino acids and related	0.996815	1.11513	0.973173	1.03345	0.87612	0.956609	1	0.933834	0.87333	1.06675	0.973173	0.967635	1.1414	1.04536	1	0.933834	0.968904	0.255909	0.686106	0.753415	0.22843	0.674929		0.11391	0.0852665	0.435038	0.686106	0.753415	0.22843	0.674929		0.11391
38100463	1,5-Anhydrosorbitol	relative	154-58-5		Carbohydrates and related	Carbohydrates and related	0.969684	0.987858	0.979614	0.845058	1.05365	0.824977	1	1	1.02171	0.814959	0.979614	1.18335	0.949078	1.21216	1	1	0.664867	0.884006	0.735263	0.0826283	0.57215	0.0713968			0.719338	0.0189533	0.735263	0.0826283	0.57215	0.0713968
18100295	Glucuronic acid	relative	528-16-5	6556-12-3	Carbohydrates and related	Carbohydrates and related	0.977117	1.00263	0.982829	1.07467	0.983976	1.01093	0.969534	0.977821	0.961459	1.01359	0.982829	0.930514	1.01629	0.989187	0.969534	0.977821	0.313736	0.908134	0.338914	0.0180415	0.527831	0.682517	0.043607	0.0815323	0.0396845	0.537472	0.338914	0.0180415	0.527831	0.682517	0.043607	0.0815323
38101841	Glucosamine	relative	3416-24-8		Carbohydrates and related	Carbohydrates and related	1.11449	1.07966	0.981746	0.926378	0.843584	1.13999	1	0.932866	0.940165	1.23081	0.981746	1.07947	1.18542	0.877199	1	0.932866	0.184768	0.345919	0.748148	0.379483	0.0839232	0.175899		0.140657	0.300834	0.0126049	0.748148	0.379483	0.0839232	0.175899		0.140657
38100036	Glucose	relative	50-99-7	492-62-6	Carbohydrates and related	Carbohydrates and related	1.03667	1.08127	1.00922	0.991947	0.983304	0.917179	1.01911	0.977856	1.01936	0.991716	1.00922	1.00812	1.01698	1.0903	1.01911	0.977856	0.0625089	0.00140318	0.510496	0.68736	0.401975	0.00193288	0.115613	0.0344881	0.166503	0.624814	0.510496	0.68736	0.401975	0.00193288	0.115613	0.0344881
38100154	Glucose-1-phosphate (minor: Glucose)	relative	127084-17-7	2040-69-9	Carbohydrates and related	Carbohydrates and related	1.05459	1.1225	0.922503	0.978607	0.96193	0.956265	1	1	1.01444	1.07341	0.922503	1.02186	1.03958	1.04574	1	1	0.151253	0.0181922	0.0217291	0.623179	0.400216	0.360586			0.627604	0.0760232	0.0217291	0.623179	0.400216	0.360586
38100054	Erythrol	relative	149-32-6		Carbohydrates and related	Carbohydrates and related	1.04887	0.905073	1.05272	1.21662	0.96682	1.00016	0.852726	1	1.01407	0.905216	1.05272	0.821948	1.03432	0.999842	0.852726	1	0.378484	0.106467	0.260323	0.0120072	0.597333	0.998107	8.06799e-05		0.736413	0.0921973	0.260323	0.0120072	0.597333	0.998107	8.06799e-05
38101840	Mannosamine	relative	2636-92-2		Carbohydrates and related	Carbohydrates and related	1.22759	1.05842	0.954851	1.08322	0.742575	1.12134	1	1	0.911576	1.18684	0.954851	0.923174	1.34667	0.891793	1	1	0.0453113	0.600281	0.557495	0.488725	0.0287829	0.368436			0.244764	0.0957454	0.557495	0.488725	0.0287829	0.368436
38100028	Mannose	relative	3458-28-4		Carbohydrates and related	Carbohydrates and related	0.885862	1.31734	0.9325	1.01417	1.1377	0.83923	1	0.947416	1.00784	1.10555	0.9325	0.986028	0.878968	1.19157	1	0.947416	0.0158244	0.000147288	0.0563852	0.77193	0.0266181	0.00734112		0.045179	0.81494	0.0287323	0.0563852	0.77193	0.0266181	0.00734112		0.045179
38100014	myo-Inositol	relative	87-89-8		Carbohydrates and related	Carbohydrates and related	0.96066	1.06449	0.960249	1.15101	1.134	0.933373	1	1	1.08939	0.99357	0.960249	0.868804	0.881834	1.07138	1	1	0.550727	0.435996	0.484383	0.11736	0.168505	0.456876			0.151017	0.92598	0.484383	0.11736	0.168505	0.456876
38100620	scyllo-Inositol	relative	488-59-5		Carbohydrates and related	Carbohydrates and related	1.01722	1.00327	0.901104	1.19754	1.0901	0.993976	1	1	1.10886	0.997224	0.901104	0.835048	0.917349	1.00606	1	1	0.885705	0.981478	0.320993	0.24452	0.57858	0.970351			0.315688	0.982077	0.320993	0.24452	0.57858	0.970351
78100006	3,4-Dihydroxyphenylacetic acid (DOPAC)	absolute [ng/ml]	102-32-9		Catecholamines and other monoamines	Hormones, signal substances and related	0.99898	0.690412	1.01763	0.963424	1.16739	1.36839	1	1	1.1662	0.944752	1.01763	1.03796	0.85661	0.730786	1	1	0.993924	0.039867	0.879383	0.824794	0.383773	0.112858			0.19502	0.685643	0.879383	0.824794	0.383773	0.112858
78100024	3,4-Dihydroxyphenylalanine (DOPA)	absolute [ng/ml]	59-92-7		Catecholamines and other monoamines	Hormones, signal substances and related	1.02211	0.913289	1.04805	0.97888	1.04189	1.09629	1.07635	1	1.06493	1.00123	1.04805	1.02158	0.959791	0.912164	1.07635	1	0.701701	0.164932	0.334117	0.758106	0.552155	0.221903	0.0537369		0.181012	0.983152	0.334117	0.758106	0.552155	0.221903	0.0537369
78100008	3,4-Dihydroxyphenylglycol (DOPEG)	absolute [ng/ml]	3343-19-9		Catecholamines and other monoamines	Hormones, signal substances and related	0.937765	0.87374	1.0844	0.936236	1.23331	1.07466	1	1	1.15655	0.938976	1.0844	1.06811	0.810827	0.930524	1	1	0.228281	0.0475082	0.0902076	0.31809	0.00994927	0.317791			0.0070154	0.255336	0.0902076	0.31809	0.00994928	0.317791
78100029	3-Methoxytyrosine	absolute [ng/ml]	300-48-1		Catecholamines and other monoamines	Hormones, signal substances and related	0.861841	1.20912	1.02783	0.91813	1.18628	0.8197	1	1	1.02239	0.991114	1.02783	1.08917	0.842968	1.21996	1	1	0.0765419	0.0593272	0.677452	0.383501	0.110197	0.0826453			0.731854	0.91086	0.677452	0.383501	0.110197	0.0826453
78100025	4-Hydroxy-3-methoxymandelic acid	absolute [ng/ml]	55-10-7		Catecholamines and other monoamines	Hormones, signal substances and related	1.28605	0.50898	1.28557	1.47196	1.12462	1.14539	1	1	1.44632	0.582983	1.28557	0.679366	0.889188	0.873061	1	1	0.197147	0.0112855	0.135443	0.119016	0.624328	0.590521			0.0347493	0.0167575	0.135443	0.119016	0.624328	0.590521
78100033	4-Hydroxy-3-methoxyphenylglycol (HMPG)	absolute [ng/ml]	27391-18-0		Catecholamines and other monoamines	Hormones, signal substances and related	0.929168	0.627582	1.10524	1.40012	1.26383	1.43824	1	1	1.17431	0.902612	1.10524	0.714226	0.791248	0.695296	1	1	0.557228	0.00976674	0.35905	0.0530047	0.168385	0.0552263			0.148048	0.43596	0.35905	0.0530047	0.168385	0.0552263
78100004	5-Hydroxy-3-indoleacetic acid (5-HIAA)	absolute [ng/ml]			Catecholamines and other monoamines	Hormones, signal substances and related	0.977453	1.04415	1.06138	0.988341	1.19493	0.850824	1	1	1.16798	0.888388	1.06138	1.0118	0.836872	1.17533	1	1	0.687521	0.522873	0.238191	0.868505	0.0337727	0.0601681			0.00842112	0.0686201	0.238191	0.868505	0.0337727	0.0601681
78100022	Adrenaline (Epinephrine)	absolute [ng/ml]	51-43-4		Catecholamines and other monoamines	Hormones, signal substances and related	0.983801	0.91206	1.1795	1.36968	1.09647	0.781884	1.39679	1	1.07871	0.713125	1.1795	0.7301	0.912016	1.27896	1.39679	1	0.87113	0.400837	0.0716932	0.0260808	0.447185	0.0747397	4.4184e-05		0.343244	0.00819874	0.0716932	0.0260808	0.447185	0.0747397	4.4184e-05
78100002	Homovanillic acid (HVA)	absolute [ng/ml]	306-08-1		Catecholamines and other monoamines	Hormones, signal substances and related	1.09157	0.656117	1.17874	1.12725	0.999082	1.46748	1	1	1.09056	0.962837	1.17874	0.887112	1.00092	0.681441	1	1	0.368308	0.00392135	0.0684146	0.328815	0.994058	0.0143188			0.294833	0.703752	0.0684146	0.328815	0.994058	0.0143188
78100014	Metanephrine	absolute [ng/ml]	5001-33-2		Catecholamines and other monoamines	Hormones, signal substances and related	0.97866	0.742743	1.20138	1.22935	1.20364	1.14733	1	1	1.17795	0.85217	1.20138	0.813435	0.830815	0.87159	1	1	0.849888	0.0495191	0.0858592	0.171281	0.22906	0.388554			0.113113	0.199347	0.0858592	0.171281	0.22906	0.388554
78100018	Noradrenaline (Norepinephrine)	absolute [ng/ml]	51-41-2		Catecholamines and other monoamines	Hormones, signal substances and related	1.07903	0.948	1.02827	0.840757	1.0381	1.04817	1	1	1.12013	0.993665	1.02827	1.1894	0.9633	0.954044	1	1	0.571381	0.735623	0.807715	0.313315	0.828782	0.796802			0.325533	0.963486	0.807715	0.313315	0.828782	0.796802
78100012	Normetanephrine	absolute [ng/ml]	97-31-4		Catecholamines and other monoamines	Hormones, signal substances and related	1.08372	0.628889	0.940054	0.920713	0.823945	1.16529	1	1	0.892926	0.732835	0.940054	1.08611	1.21367	0.858158	1	1	0.822665	0.296396	0.840212	0.855359	0.676746	0.759375			0.70556	0.409916	0.840212	0.855359	0.676746	0.759375
78100010	Serotonin (5-HT)	absolute [ng/ml]	50-67-9		Catecholamines and other monoamines	Hormones, signal substances and related	1.51815	1.51456	0.582466	0.657468	0.601461	0.450468	1	1	0.913105	0.682263	0.582466	1.52099	1.66262	2.21991	1	1	0.101116	0.160922	0.0234415	0.178836	0.120477	0.0350271			0.648388	0.150623	0.0234415	0.178836	0.120477	0.0350271
28100522	Cholestenol No 02 (**)	relative			Cholesterol, bile acids, fatty alcohols and related	Complex lipids, fatty acids and related	1.01174	1.20642	1.05503	0.975989	1.03745	0.827221	1	1	1.04963	0.997979	1.05503	1.0246	0.963906	1.20887	1	1	0.853636	0.0297944	0.33686	0.759795	0.655698	0.0508014			0.37418	0.975518	0.33686	0.759795	0.655698	0.0508014
28100019	Cholesterol	relative	57-88-5		Cholesterol, bile acids, fatty alcohols and related	Complex lipids, fatty acids and related	1.00993	1.17434	1.0231	0.988197	1.01642	0.856958	1	1	1.02651	1.00636	1.0231	1.01194	0.983849	1.16692	1	1	0.808807	0.00759469	0.519456	0.816667	0.758769	0.0193449			0.453687	0.88147	0.519456	0.816667	0.758769	0.0193449
28100063	Dodecanol	relative	112-53-8		Cholesterol, bile acids, fatty alcohols and related	Complex lipids, fatty acids and related	1.30271	1.09534	1.07302	0.764073	0.713158	0.876045	1	1	0.929041	0.959566	1.07302	1.30878	1.40221	1.14149	1	1	0.061181	0.54944	0.52369	0.116787	0.0643146	0.45474			0.497839	0.756232	0.52369	0.116787	0.0643146	0.45474
28100002	Glycerol, lipid fraction	relative	56-81-5		Cholesterol, bile acids, fatty alcohols and related	Complex lipids, fatty acids and related	1.19567	1.13115	1.15623	1.01906	0.935911	1.12508	1.1125	1	1.11904	1.27264	1.15623	0.981298	1.06848	0.888826	1.1125	1	0.196268	0.401997	0.207173	0.906404	0.679184	0.489159	0.19815		0.294969	0.100298	0.207173	0.906404	0.679184	0.489159	0.19815
58100031	Glycochenodeoxycholic acid (*) (minor: Glycodeoxycholic acid)	relative	640-79-9		Cholesterol, bile acids, fatty alcohols and related	Complex lipids, fatty acids and related	0.934947	0.999965	1.04406	1.59051	1.28413	0.875082	1	1	1.20059	0.875051	1.04406	0.628729	0.778738	1.14275	1	1	0.789791	0.999907	0.842187	0.165155	0.451351	0.700093			0.398722	0.613865	0.842187	0.165155	0.451351	0.700093
28100056	Hexadecanol	relative	36653-82-4		Cholesterol, bile acids, fatty alcohols and related	Complex lipids, fatty acids and related	0.990643	1.17335	0.923277	1.00293	0.994583	0.990867	1	1	0.985277	1.16264	0.923277	0.997076	1.00545	1.00922	1	1	0.828841	0.0108941	0.0553357	0.957129	0.923193	0.877513			0.686608	0.00761385	0.0553357	0.957129	0.923193	0.877513
28100073	Pentadecanol	relative	629-76-5	31389-11-4	Cholesterol, bile acids, fatty alcohols and related	Complex lipids, fatty acids and related	1.16025	1.09243	1.1184	1.1607	0.915666	1.06582	1.15617	1	1.0624	1.16433	1.1184	0.861547	1.0921	0.938248	1.15617	1	0.278927	0.541705	0.323471	0.366196	0.582329	0.704527	0.10745		0.563215	0.280021	0.323471	0.366196	0.582329	0.704527	0.10745
38101832	2-Hydroxybutyrate	relative	565-70-8		Energy metabolism and related	Energy metabolism and related	0.879593	0.892738	1.11602	1.08219	1.01122	1.35881	1	1	0.889459	1.21306	1.11602	0.924051	0.988908	0.735936	1	1	0.35338	0.483451	0.355204	0.642447	0.949137	0.121963			0.316589	0.191366	0.355204	0.642447	0.949137	0.121963
38100393	3-Hydroxybutyrate	relative	625-71-8	300-85-6	Energy metabolism and related	Energy metabolism and related	0.729234	1.3221	0.892269	0.886423	1.19446	1.04115	1	1.14632	0.871044	1.3765	0.892269	1.12813	0.837196	0.96048	1	1.14632	0.0712259	0.132605	0.376507	0.52074	0.366007	0.841016		0.13998	0.293114	0.0594363	0.376507	0.52074	0.366007	0.841016		0.13998
38100085	Lactate	relative	50-21-5	113-21-3	Energy metabolism and related	Energy metabolism and related	1.06206	1.04556	1.04105	0.82389	0.901029	0.985199	1.29619	1	0.956949	1.03009	1.04105	1.21375	1.10984	1.01502	1.29619	1	0.523108	0.655869	0.604386	0.110868	0.356924	0.898018	0.000386804		0.54604	0.756683	0.604386	0.110868	0.356924	0.898018	0.000386804
18100245	Malate	relative	6915-15-7	617-48-1	Energy metabolism and related	Energy metabolism and related	0.960164	0.885614	0.971841	1.24211	0.968122	1.12023	0.88006	1.07594	0.929557	0.992094	0.971841	0.805084	1.03293	0.892672	0.88006	1.07594	0.3117	0.0116518	0.365625	0.000759191	0.468871	0.0319764	3.21011e-05	0.00295758	0.0305869	0.833899	0.365625	0.000759191	0.468871	0.0319764	3.21011e-05	0.00295758
38100002	Pyruvate (minor: Phosphoenolpyruvate (PEP))	relative	127-17-3		Energy metabolism and related	Energy metabolism and related	1.0971	0.952282	1.0715	0.902593	0.887342	1.01713	1.23984	1	0.973499	0.968599	1.0715	1.10792	1.12696	0.983154	1.23984	1	0.204826	0.51665	0.24939	0.242917	0.171237	0.845522	0.000106902		0.6215	0.656787	0.24939	0.242917	0.171237	0.845522	0.000106902
58100130	Succinate (**)	relative	110-15-6		Energy metabolism and related	Energy metabolism and related	0.994403	1.0058	1.0212	0.98849	1.00506	0.98622	1.01849	1	0.99944	0.991944	1.0212	1.01164	0.994961	1.01397	1.01849	1	0.546771	0.559998	0.0197067	0.313209	0.645459	0.246193	0.00787048		0.937409	0.401103	0.0197067	0.313209	0.645459	0.246193	0.00787048
28100011	Arachidonic acid (C20:cis[5,8,11,14]4)	relative	506-32-1	6610-25-9	Fatty acids	Complex lipids, fatty acids and related	0.98848	1.40497	0.947212	0.922732	1.02213	0.811579	1	1	1.01035	1.14024	0.947212	1.08374	0.978351	1.23217	1	1	0.911522	0.0196461	0.54892	0.542856	0.871483	0.16702			0.906675	0.245841	0.54892	0.542856	0.871483	0.16702
28100152	Behenic acid (C22:0)	relative	112-85-6		Fatty acids	Complex lipids, fatty acids and related	0.912004	1.21458	1.03281	0.974633	1.11661	0.791539	1	1	1.01835	0.961388	1.03281	1.02603	0.895571	1.26336	1	1	0.179866	0.0291212	0.56756	0.753768	0.212299	0.0246237			0.74115	0.565769	0.56756	0.753768	0.212299	0.0246237
28100519	conjugated Linoleic acid (C18:trans[9,11]2)	relative			Fatty acids	Complex lipids, fatty acids and related	1.04977	1.07312	1.09784	1.10104	0.97142	1.06261	1.10671	1	1.01976	1.14031	1.09784	0.908229	1.02942	0.941079	1.10671	1	0.682162	0.588095	0.355164	0.509016	0.83939	0.688319	0.172465		0.833964	0.294847	0.355164	0.509016	0.83939	0.688319	0.172465
28100482	dihomo-gamma-Linolenic acid (C20:cis[8,11,14]3)	relative	1783-84-2		Fatty acids	Complex lipids, fatty acids and related	1.15436	1.23108	1.03641	0.925042	0.962064	0.851828	1.13866	1	1.11057	1.04867	1.03641	1.08103	1.03943	1.17395	1.13866	1	0.12165	0.0530952	0.624072	0.468679	0.716307	0.174471	0.0107328		0.153199	0.596588	0.624072	0.468679	0.716307	0.174471	0.0107328
28100015	Docosahexaenoic acid (C22:cis[4,7,10,13,16,19]6)	relative	2091-24-9	6217-54-5	Fatty acids	Complex lipids, fatty acids and related	0.991477	1.282	0.845537	0.974592	0.949111	1.05713	1	1	0.941022	1.35524	0.845537	1.02607	1.05362	0.945957	1	1	0.959576	0.233421	0.264764	0.903318	0.811805	0.810486			0.670817	0.109657	0.264764	0.903318	0.811805	0.810486
28100069	Eicosanoic acid (C20:0)	relative	506-30-9		Fatty acids	Complex lipids, fatty acids and related	1.03991	1.13906	0.997146	0.927641	1.02615	0.9874	1	1	1.0671	1.12471	0.997146	1.078	0.974518	1.01276	1	1	0.52007	0.0926458	0.955858	0.332386	0.741331	0.877676			0.219911	0.0859574	0.955858	0.332386	0.741331	0.877676
28100012	Eicosapentaenoic acid (C20:cis[5,8,11,14,17]5)	relative	10417-94-4		Fatty acids	Complex lipids, fatty acids and related	1.55858	1.24361	1.13297	1.37938	0.692086	0.734531	1.17684	1	1.07867	0.913468	1.13297	0.724965	1.44491	1.36141	1.17684	1	0.00402545	0.121908	0.229687	0.0492592	0.0283503	0.0680067	0.027256		0.431905	0.467356	0.229687	0.0492592	0.0283503	0.0680067	0.027256
28100070	Eicosenoic acid (C20:cis[11]1)	relative	5561-99-9		Fatty acids	Complex lipids, fatty acids and related	1.04013	1.20894	1.022	0.982495	0.982696	1.14246	1	1	1.02213	1.38116	1.022	1.01782	1.01761	0.875307	1	1	0.724667	0.172958	0.820199	0.899383	0.903798	0.392559			0.815715	0.0187685	0.820199	0.899383	0.903798	0.392559
28100830	Elaidic acid (C18:trans[9]1)	relative	112-79-8		Fatty acids	Complex lipids, fatty acids and related	0.978695	1.23251	1.01087	0.918302	0.912275	1.14749	1	1	0.89284	1.41429	1.01087	1.08897	1.09616	0.871469	1	1	0.903055	0.340333	0.942856	0.704863	0.6879	0.581265			0.447006	0.0813831	0.942856	0.704863	0.6879	0.581265
28100477	gamma-Linolenic acid (C18:cis[6,9,12]3)	relative	506-26-3		Fatty acids	Complex lipids, fatty acids and related	1.2684	1.20949	1.16135	1.12289	1.07755	0.671645	1.12418	1	1.36676	0.81235	1.16135	0.890557	0.928033	1.48888	1.12418	1	0.158828	0.297578	0.278898	0.55634	0.70326	0.0781743	0.194961		0.032579	0.225055	0.278898	0.55634	0.70326	0.0781743	0.194961
28100068	Heptadecanoic acid (C17:0)	relative	506-12-7		Fatty acids	Complex lipids, fatty acids and related	1.18247	1.06655	1.16648	0.985349	0.858573	0.998104	1.07648	1	1.01524	1.06453	1.16648	1.01487	1.16472	1.0019	1.07648	1	0.0489149	0.442031	0.0332239	0.872839	0.119718	0.984255	0.136783		0.799834	0.429884	0.0332239	0.872839	0.119718	0.984255	0.136783
28100052	Lignoceric acid (C24:0)	relative	557-59-5		Fatty acids	Complex lipids, fatty acids and related	0.917626	1.2738	0.99137	1.12154	1.12101	0.746061	1	1	1.02867	0.950331	0.99137	0.891633	0.89205	1.34037	1	1	0.247419	0.0164654	0.887769	0.220752	0.236851	0.0132008			0.640804	0.499862	0.887769	0.220752	0.236851	0.0132008
28100004	Linoleic acid (C18:cis[9,12]2)	relative	60-33-3		Fatty acids	Complex lipids, fatty acids and related	1.01653	1.24042	1.1156	0.940286	1.01653	0.843058	1	1	1.03334	1.04574	1.1156	1.06351	0.983736	1.18616	1	1	0.833557	0.0398838	0.127293	0.533436	0.871232	0.134586			0.619992	0.585354	0.127293	0.533436	0.871232	0.134586
28100105	Myristic acid (C14:0)	relative	544-63-8		Fatty acids	Complex lipids, fatty acids and related	1.22293	1.16271	1.14385	1.15137	0.884805	1.03589	1.21653	1	1.08205	1.20444	1.14385	0.86853	1.13019	0.965356	1.21653	1	0.168235	0.324465	0.258411	0.409293	0.464824	0.839395	0.042345		0.470723	0.209814	0.258411	0.409293	0.464824	0.839395	0.042345
28100159	Nervonic acid (C24:cis[15]1)	relative	506-37-6		Fatty acids	Complex lipids, fatty acids and related	0.949	1.22434	0.948608	0.866146	1.09746	0.93716	1	1.0391	1.04149	1.1474	0.948608	1.15454	0.911198	1.06705	1	1.0391	0.55723	0.0751365	0.488187	0.210961	0.421166	0.59073		0.0506248	0.585442	0.154992	0.488187	0.210961	0.421166	0.59073		0.0506248
28100006	Oleic acid (C18:cis[9]1)	relative	112-80-1		Fatty acids	Complex lipids, fatty acids and related	1.13091	1.11302	1.13485	0.98785	0.963495	1.04536	1.09194	1	1.08962	1.1635	1.13485	1.0123	1.03789	0.956609	1.09194	1	0.226217	0.331712	0.144645	0.918204	0.754505	0.72377	0.135638		0.2834	0.154754	0.144645	0.918204	0.754505	0.72377	0.135638
28100003	Palmitic acid (C16:0)	relative	57-10-3		Fatty acids	Complex lipids, fatty acids and related	1.02034	1.24626	1.02643	1.07368	1.03169	0.973294	1	1	1.05267	1.21298	1.02643	0.931379	0.969287	1.02744	1	1	0.824962	0.064829	0.739187	0.537487	0.791746	0.828145			0.508212	0.0657496	0.739187	0.537487	0.791746	0.828145
28100026	Palmitoleic acid (C16:cis[9]1)	relative	373-49-9		Fatty acids	Complex lipids, fatty acids and related	1.0915	1.25547	0.989288	0.889155	1.2509	0.889269	1.19124	1.09677	1.36536	1.11645	0.989288	1.12466	0.799425	1.12452	1.19124	1.09677	0.475687	0.0938378	0.910573	0.412119	0.132268	0.428645	0.0257961	0.128023	0.00698645	0.361719	0.910573	0.412119	0.132268	0.428645	0.0257961	0.128023
28100007	Stearic acid (C18:0)	relative	57-11-4		Fatty acids	Complex lipids, fatty acids and related	1.07617	1.10956	1.07432	1.04153	0.937008	1.11583	1	1	1.00838	1.23808	1.07432	0.960124	1.06723	0.896192	1	1	0.306629	0.227113	0.249127	0.64334	0.477763	0.267742			0.887005	0.0143906	0.249127	0.64334	0.477763	0.267742
28100072	Tricosanoic acid (C23:0)	relative	2433-96-7	143-07-7	Fatty acids	Complex lipids, fatty acids and related	0.996479	1.14721	1.06463	0.94523	1.13472	0.769274	1.10967	1.03955	1.13073	0.882522	1.06463	1.05794	0.881272	1.29993	1.10967	1.03955	0.974226	0.279548	0.495028	0.673597	0.36228	0.0911116	0.0163012	0.14345	0.187277	0.275591	0.495028	0.673597	0.36228	0.0911116	0.0163012	0.14345
68100026	DAG (C18:1, C18:2) (*)	relative			Glycerides Mono-, Di-, Triglycerides	Complex lipids, fatty acids and related	1.04149	1.14016	1.16165	0.86559	1.05327	0.979542	1	1	1.09697	1.11684	1.16165	1.15528	0.949425	1.02089	1	1	0.655089	0.239772	0.0787943	0.223387	0.6601	0.867653			0.243469	0.259256	0.0787943	0.223387	0.6601	0.867653
68100041	TAG (C16:0, C16:1) (**)	relative			Glycerides Mono-, Di-, Triglycerides	Complex lipids, fatty acids and related	1.14472	1.06853	0.975378	0.991244	0.999924	1.04831	1.16655	1	1.14464	1.12016	0.975378	1.00883	1.00008	0.953912	1.16655	1	0.226447	0.566348	0.778853	0.945869	0.99952	0.725487	0.0457571		0.128675	0.31504	0.778853	0.945869	0.99952	0.725487	0.0457571
68100030	TAG (C16:0, C18:2) (**)	relative			Glycerides Mono-, Di-, Triglycerides	Complex lipids, fatty acids and related	0.998528	1.14308	1.02433	0.944859	1.10476	0.927493	1	1	1.10314	1.0602	1.02433	1.05836	0.905171	1.07818	1	1	0.979804	0.0770447	0.632724	0.44473	0.207632	0.356849			0.069597	0.3477	0.632724	0.44473	0.207632	0.356849
68100032	TAG (C18:1, C18:2) (*)	relative			Glycerides Mono-, Di-, Triglycerides	Complex lipids, fatty acids and related	1.06292	1.04284	1.11493	0.920963	1.00742	1.0089	1	1	1.07081	1.05212	1.11493	1.08582	0.992638	0.991183	1	1	0.425847	0.639813	0.11751	0.392969	0.939635	0.93152			0.295886	0.522189	0.11751	0.392969	0.939635	0.93152
68100029	TAG (C18:2, C18:2) (*)	relative			Glycerides Mono-, Di-, Triglycerides	Complex lipids, fatty acids and related	1.01266	1.1935	1.17306	0.843369	1.11747	0.868432	1	1	1.13162	1.03647	1.17306	1.18572	0.894877	1.1515	1	1	0.881981	0.103165	0.0505416	0.133603	0.325671	0.242794			0.108529	0.686423	0.0505416	0.133603	0.325671	0.242794
68100043	TAG (C18:2, C18:3) (**)	relative			Glycerides Mono-, Di-, Triglycerides	Complex lipids, fatty acids and related	1.13723	1.44086	1.22257	0.876702	1.13968	0.726961	1	1	1.29607	1.04745	1.22257	1.14064	0.877441	1.37559	1	1	0.360763	0.0462566	0.113735	0.452286	0.469633	0.115283			0.0466377	0.746859	0.113735	0.452286	0.469633	0.115283
28100045	Galactose, lipid fraction	relative	59-23-4		Glycolipids	Complex lipids, fatty acids and related	0.923703	1.1952	0.994678	0.893276	1.09921	0.850539	1	1	1.01534	1.01657	0.994678	1.11948	0.909748	1.17573	1	1	0.158633	0.0171209	0.906875	0.115338	0.191426	0.0478571			0.734431	0.767173	0.906875	0.115338	0.191426	0.0478571
28101194	myo-Inositol, lipid fraction	relative	87-89-8		Glycolipids	Complex lipids, fatty acids and related	1.0848	1.21465	1.04277	0.914556	0.959878	0.843025	1.08452	1	1.04127	1.02398	1.04277	1.09343	1.0418	1.18621	1.08452	1	0.313465	0.0440332	0.526062	0.361125	0.666692	0.112125	0.110185		0.517454	0.769125	0.526062	0.361125	0.666692	0.112125	0.110185
18100325	Creatine	relative	57-00-1		Miscellaneous	Miscellaneous	0.901154	1.53501	0.857509	0.615348	0.911976	1.06067	0.925863	1	0.821831	1.62813	0.857509	1.6251	1.09652	0.942804	0.925863	1	0.168305	0.00027077	0.0254631	0.00026737	0.292791	0.515031	0.128856		0.00539075	7.47997e-05	0.0254631	0.00026737	0.292791	0.515031	0.128856
28101326	Caffeine	relative	58-08-2		Miscellaneous	Miscellaneous	1.54093	0.903023	1.14654	0.657683	0.984282	1.37243	1	1.29571	1.51671	1.23934	1.14654	1.52049	1.01597	0.728634	1	1.29571	0.300345	0.825938	0.6865	0.403112	0.975206	0.556813		0.0717904	0.231473	0.602629	0.6865	0.403112	0.975206	0.556813		0.0717904
18100056	Canthaxanthin	relative	514-78-3		Miscellaneous	Miscellaneous	1.11454	1.38415	0.953708	0.92708	0.713325	0.906208	1	1	0.795031	1.25433	0.953708	1.07866	1.40189	1.1035	1	1	0.496816	0.106617	0.726946	0.702631	0.123206	0.64991			0.109199	0.189622	0.726946	0.702631	0.123206	0.64991
18100230	Taurine	relative	107-35-7		Miscellaneous	Miscellaneous	1.0927	1.00999	0.950729	0.846234	0.905585	1.0749	1	1	0.989529	1.08565	0.950729	1.18171	1.10426	0.930315	1	1	0.039103	0.824342	0.143934	0.00555121	0.0671799	0.185135			0.741692	0.0605843	0.143934	0.00555121	0.0671799	0.185135
38100096	Adipinic acid	relative	124-04-9		Miscellaneous	Miscellaneous	0.911977	0.942691	1.00642	1.19493	1.05138	1.13035	0.875247	1	0.958835	1.06557	1.00642	0.836869	0.951131	0.88468	0.875247	1	0.0278033	0.15048	0.830779	0.00234972	0.259967	0.0210647	9.4185e-06		0.15715	0.111638	0.830779	0.00234972	0.259967	0.0210647	9.4185e-06
18100058	Cryptoxanthin	relative	472-70-8		Miscellaneous	Miscellaneous	0.818511	0.965059	1.04329	1.07836	1.508	0.991776	0.93118	1	1.23432	0.957123	1.04329	0.927333	0.663128	1.00829	0.93118	1	0.00999162	0.601613	0.426985	0.337627	0.000321839	0.916836	0.117806		0.00168517	0.504841	0.426985	0.337627	0.000321839	0.916836	0.117806
38100038	Glycerol, polar fraction	relative	56-81-5		Miscellaneous	Miscellaneous	0.836456	1.00516	0.994521	0.93885	1.10836	0.98955	0.906821	1.07341	0.92709	0.994654	0.994521	1.06513	0.902238	1.01056	0.906821	1.07341	0.0390473	0.946908	0.927239	0.476518	0.249641	0.906961	0.0647854	0.119044	0.206681	0.942077	0.927239	0.476518	0.249641	0.906961	0.0647854	0.119044
18100321	Creatinine	relative	60-27-5		Miscellaneous	Miscellaneous	0.935336	1.0739	0.933559	1.20103	1.05907	0.962491	1	1	0.990589	1.03362	0.933559	0.832616	0.944223	1.03897	1	1	0.122944	0.159613	0.0720153	0.0047799	0.288999	0.495325			0.781543	0.440276	0.0720153	0.0047799	0.288999	0.495325
38100114	Glycolate	relative	79-14-1		Miscellaneous	Miscellaneous	1.0035	1.03662	0.987844	1.04034	0.932426	1.03145	1	1	0.935688	1.06922	0.987844	0.961225	1.07247	0.969509	1	1	0.932018	0.464983	0.728844	0.44871	0.208425	0.584035			0.078837	0.141354	0.728844	0.44871	0.208425	0.584035
58100022	Hippuric acid	relative	495-69-2		Miscellaneous	Miscellaneous	2.04518	0.99963	0.817003	0.719665	0.735165	1.21478	1	1	1.50355	1.21433	0.817003	1.38954	1.36024	0.823194	1	1	0.00266309	0.998608	0.210172	0.166771	0.206779	0.436329			0.0215425	0.313317	0.210172	0.166771	0.206779	0.436329
38100527	Oxalate	relative	144-62-7		Miscellaneous	Miscellaneous	0.992817	1.03114	0.995467	1.0137	0.988825	1.01666	1	1	0.981722	1.04832	0.995467	0.986481	1.0113	0.983608	1	1	0.824168	0.423211	0.866095	0.731266	0.785279	0.700786			0.485242	0.167523	0.866095	0.731266	0.785279	0.700786
38100051	Phosphate (inorganic and from organic phosphates)	relative	14265-44-2		Miscellaneous	Miscellaneous	0.864548	1.23805	0.898364	1.02578	1.12817	0.882958	0.907634	1	0.975354	1.09314	0.898364	0.974866	0.886395	1.13256	0.907634	1	0.00518816	0.000698875	0.00976167	0.608744	0.0304514	0.0332	0.00190472		0.437721	0.0562048	0.00976167	0.608744	0.0304514	0.0332	0.00190472
18100362	Phosphocreatine	relative	67-07-2		Miscellaneous	Miscellaneous	0.885835	1.12266	0.870583	1.06446	1.09639	1.12099	1	1	0.971223	1.25849	0.870583	0.93944	0.912082	0.892067	1	1	0.100928	0.174857	0.0378588	0.471949	0.31267	0.240456			0.614024	0.00889089	0.0378588	0.471949	0.31267	0.240456
18100275	Salicylic acid	relative	69-72-7		Miscellaneous	Miscellaneous	1.16656	0.758868	1.1043	0.90634	0.909574	1.11118	1	1	1.06107	0.84324	1.1043	1.10334	1.09942	0.899944	1	1	0.573692	0.406295	0.662489	0.775295	0.782669	0.783954			0.784679	0.546153	0.662489	0.775295	0.782669	0.783954
18100021	Glycerol-3-phosphate, polar fraction	relative	57-03-4		Miscellaneous	Miscellaneous	0.814076	1.16062	0.907672	1.5468	1.08318	1.01457	0.882461	1	0.881789	1.17752	0.907672	0.646495	0.923209	0.985643	0.882461	1	0.0440474	0.109269	0.145921	0.00525221	0.421555	0.877541	0.0238993		0.10333	0.0686988	0.145921	0.00525221	0.421555	0.877541	0.0238993
38101809	Pseudouridine (*)	relative	1445-07-4	1445-07-4	Nucleobases and related	Nucleobases and related	1.05147	0.987255	1.02886	1.11073	1.0067	0.887132	1	1	1.05852	0.875825	1.02886	0.900305	0.993348	1.12723	1	1	0.218074	0.781497	0.404889	0.054528	0.895002	0.0464972			0.108672	0.00846319	0.404889	0.054528	0.895002	0.0464972
38100508	Uric acid	relative	69-93-2		Nucleobases and related	Nucleobases and related	0.948908	1.2307	0.964747	1.256	0.979006	0.916968	1	1	0.928986	1.12851	0.964747	0.796179	1.02144	1.09055	1	1	0.604029	0.105988	0.678622	0.0954806	0.870575	0.5329			0.393666	0.265228	0.678622	0.0954806	0.870575	0.5329
68100018	Choline plasmalogen (C18, C20:4) (**)	relative	97802-56-7		Phospholipids	Complex lipids, fatty acids and related	0.887616	1.11783	0.953991	0.915232	1.07443	0.970153	0.940392	1	0.95368	1.08446	0.953991	1.09262	0.930727	1.03077	0.940392	1	0.0330468	0.0581186	0.262417	0.158448	0.238494	0.62536	0.0625424		0.233457	0.129988	0.262417	0.158448	0.238494	0.62536	0.0625424
28100044	Glycerol phosphate, lipid fraction	relative	57-03-4		Phospholipids	Complex lipids, fatty acids and related	1.01355	1.31096	0.993753	0.996284	0.997975	0.833981	1	1	1.0115	1.09331	0.993753	1.00373	1.00203	1.19907	1	1	0.868569	0.017808	0.92849	0.970869	0.98466	0.127952			0.867512	0.307295	0.92849	0.970869	0.98466	0.127952
68100010	Phosphatidylcholine (C16:1, C18:2) (**)	relative			Phospholipids	Complex lipids, fatty acids and related	1.03243	1.17574	0.948049	0.86445	1.05338	0.869283	1	1.07571	1.08754	1.02205	0.948049	1.1568	0.949321	1.15037	1	1.07571	0.362465	0.00144606	0.0703067	0.00421912	0.222311	0.00809695		0.00157475	0.0111674	0.504954	0.0703067	0.00421912	0.222311	0.00809695		0.00157475
68100036	Lysophosphatidylcholine (C17:0) (*)	relative			Phospholipids	Complex lipids, fatty acids and related	1.27	0.876414	1.13657	1.19245	0.739024	1.04445	1	0.928053	0.938558	0.915367	1.13657	0.838609	1.35314	0.957445	1	0.928053	0.00812455	0.136774	0.0567155	0.0706137	0.00780651	0.652587		0.013263	0.304181	0.244461	0.0567155	0.0706137	0.00780651	0.652587		0.013263
68100003	Lysophosphatidylcholine (C16:0) (*)	relative	17364-16-8		Phospholipids	Complex lipids, fatty acids and related	1.08786	1.00014	1.01271	1.07672	0.940701	0.926368	1	0.956396	1.02335	0.926499	1.01271	0.928749	1.06304	1.07948	1	0.956396	0.00769331	0.99586	0.528498	0.0286971	0.067426	0.0343697		0.00760811	0.268246	0.00955252	0.528498	0.0286971	0.067426	0.0343697		0.00760811
68100006	Lysophosphatidylcholine (C18:0) (**)	relative	19420-57-6		Phospholipids	Complex lipids, fatty acids and related	1.21431	0.875437	1.11103	1.17032	0.781762	1.1057	1	0.906374	0.949302	0.967971	1.11103	0.854466	1.27916	0.904405	1	0.906374	0.00277062	0.0352931	0.0244163	0.0225398	0.0024516	0.140544		9.29827e-05	0.213919	0.508184	0.0244163	0.0225398	0.0024516	0.140544		9.29827e-05
68100040	Lysophosphatidylcholine (C20:4) (**)	relative			Phospholipids	Complex lipids, fatty acids and related	1.17688	0.903811	1.033	1.23353	0.79017	1.10977	1	0.972651	0.929935	1.00302	1.033	0.810681	1.26555	0.901086	1	0.972651	0.00510373	0.0735103	0.393556	0.00336934	0.00204532	0.104869		0.188408	0.0754539	0.946657	0.393556	0.00336934	0.00204532	0.104869		0.188408
68100005	Lysophosphatidylcholine (C18:1) (**)	relative	19420-56-5		Phospholipids	Complex lipids, fatty acids and related	1.25778	0.847299	1.07252	1.29188	0.738563	1.14383	1	0.953318	0.928947	0.969167	1.07252	0.774064	1.35398	0.874255	1	0.953318	0.00143459	0.0172395	0.124138	0.00222001	0.00092889	0.0715103		0.0600697	0.107643	0.546563	0.124138	0.00222001	0.00092889	0.0715102		0.0600697
28100148	myo-Inositol-2-phosphate, lipid fraction (myo-Inositolphospholipids)	relative			Phospholipids	Complex lipids, fatty acids and related	0.973664	1.34652	1.04959	1.00296	1.00874	0.793831	1	1	0.982173	1.06891	1.04959	0.997049	0.991336	1.25971	1	1	0.81333	0.0478241	0.620084	0.983338	0.952595	0.158987			0.8501	0.574706	0.620084	0.983338	0.952595	0.158987
28100086	Phosphate, lipid fraction	relative			Phospholipids	Complex lipids, fatty acids and related	0.99977	1.17779	0.995244	0.992624	0.996695	0.901163	1	1	0.996466	1.06138	0.995244	1.00743	1.00332	1.10968	1	1	0.996303	0.0187041	0.911	0.905376	0.958994	0.150031			0.932554	0.267038	0.911	0.905376	0.958994	0.150031
68100016	Phosphatidylcholine (C16:0, C16:0) (**)	relative			Phospholipids	Complex lipids, fatty acids and related	0.929205	1.05172	0.993711	0.992543	1.04035	0.928449	1	0.969141	0.9667	0.976466	0.993711	1.00751	0.961214	1.07706	1	0.969141	0.0158847	0.0926227	0.753065	0.799941	0.215225	0.0402211		0.0496554	0.119855	0.337559	0.753065	0.799941	0.215225	0.0402211		0.0496554
68100013	Phosphatidylcholine (C16:0, C18:2) (**)	relative			Phospholipids	Complex lipids, fatty acids and related	1.01471	0.997142	1.00356	1.00357	0.988505	0.999339	1.00639	1	1.00304	0.996483	1.00356	0.996447	1.01163	1.00066	1.00639	1	0.00961212	0.56216	0.359987	0.525515	0.0562627	0.908017	0.0557513		0.401724	0.459988	0.359987	0.525515	0.0562627	0.908017	0.0557513
68100049	Phosphatidylcholine (C16:0, C20:4) (**) (minor: Phosphatidylcholine (C18:2, C18:2))	relative			Phospholipids	Complex lipids, fatty acids and related	1.00407	1.01803	0.994423	1.00438	1.00363	0.980505	1	1.00473	1.00772	0.998187	0.994423	0.995638	0.996383	1.01988	1	1.00473	0.484129	0.0181925	0.245696	0.525424	0.609395	0.0227586		0.110767	0.122656	0.746933	0.245696	0.525424	0.609395	0.0227586		0.110767
68100001	Lysophosphatidylcholine (C18:2) (**)	relative			Phospholipids	Complex lipids, fatty acids and related	1.15572	0.858517	1.06193	1.33371	0.789515	1.13263	0.962979	0.9494	0.912461	0.972386	1.06193	0.749788	1.2666	0.882897	0.962979	0.9494	0.00643004	0.00521078	0.0968789	0.000175727	0.000644497	0.0301273	0.192228	0.0422027	0.0156787	0.499142	0.0968789	0.000175727	0.000644497	0.0301273	0.192228	0.0422027
68100051	Phosphatidylcholine (C18:0, C18:1) (**)	relative			Phospholipids	Complex lipids, fatty acids and related	1.0489	0.998241	1.02479	0.997589	0.955859	1.01586	1.03411	0.973929	1.0026	1.01407	1.02479	1.00242	1.04618	0.984387	1.03411	0.973929	0.0675981	0.942911	0.212804	0.930242	0.124081	0.586251	0.0239542	0.020752	0.885795	0.549297	0.212804	0.930242	0.124081	0.586251	0.0239542	0.020752
68100050	Phosphatidylcholine (C18:0, C18:2) (**)	relative			Phospholipids	Complex lipids, fatty acids and related	0.999545	1.00358	0.997022	0.999843	1.00117	0.995183	1	1	1.00071	0.998744	0.997022	1.00016	0.998832	1.00484	1	1	0.88074	0.332659	0.268912	0.96704	0.766596	0.262095			0.780038	0.692001	0.268912	0.96704	0.766596	0.262095
68100019	Phosphatidylcholine (C18:0, C20:4) (**)	relative			Phospholipids	Complex lipids, fatty acids and related	0.992426	1.06296	0.984366	0.969807	1.01099	0.969563	1	1	1.00334	1.03061	0.984366	1.03113	0.989126	1.03139	1	1	0.787485	0.092244	0.51962	0.395143	0.765138	0.431085			0.888389	0.31838	0.51962	0.395143	0.765138	0.431085
68100055	Phosphatidylcholine (C18:0, C22:6) (**)	relative			Phospholipids	Complex lipids, fatty acids and related	1.02719	1.0393	0.919655	0.984321	0.970087	1.07958	1	0.972297	0.996462	1.12201	0.919655	1.01593	1.03084	0.926289	1	0.972297	0.769079	0.718636	0.294374	0.888898	0.795456	0.539143		0.191181	0.962894	0.238901	0.294374	0.888898	0.795456	0.539143		0.191181
68100014	Phosphatidylcholine (C18:1, C18:2) (**) (minor: Phosphatidylcholine (C16:0, C20:3))	relative			Phospholipids	Complex lipids, fatty acids and related	1.00419	1.00685	1.00595	0.98545	1.00235	0.97945	1.01716	0.994212	1.00655	0.986163	1.00595	1.01477	0.997655	1.02098	1.01716	0.994212	0.541571	0.334646	0.284666	0.084982	0.760019	0.0258772	0.000754849	0.148493	0.220418	0.0573153	0.284666	0.084982	0.760019	0.0258772	0.000754849	0.148493
68100011	Phosphatidylcholine (C18:2, C20:4) (**) (minor: Phosphatidylcholine (C16:0, C22:6))	relative			Phospholipids	Complex lipids, fatty acids and related	1.01429	1.02551	0.951335	1.00798	0.978168	1.02197	1	1	0.992149	1.04804	0.951335	0.992085	1.02232	0.978502	1	1	0.773118	0.666521	0.254966	0.897401	0.72982	0.747389			0.849093	0.370741	0.254966	0.897401	0.72982	0.747389
68100012	Phosphatidylcholine No 02 (**)	relative			Phospholipids	Complex lipids, fatty acids and related	1.11531	1.0433	1.0332	0.97678	0.890964	0.935747	1.04416	1	0.993703	0.976268	1.0332	1.02377	1.12238	1.06866	1.04416	1	0.00550081	0.228812	0.224928	0.537416	0.0112234	0.117009	0.0328009		0.795939	0.457151	0.224928	0.537416	0.0112234	0.117009	0.0328009
28100489	3-O-Methylsphingosine (*) (minor: Sphingolipids, erythro-Sphingosine, threo-Sphingosine)	relative			Sphingolipids	Complex lipids, fatty acids and related	0.893554	1.40438	0.962206	0.885585	1.20824	0.753625	1	1	1.07962	1.05838	0.962206	1.1292	0.827652	1.32692	1	1	0.297453	0.0201082	0.669823	0.366002	0.185633	0.0730512			0.394873	0.605877	0.669823	0.366002	0.185633	0.0730512
28100494	5-O-Methylsphingosine (*) (minor: Sphingolipids, erythro-Sphingosine, threo-Sphingosine)	relative			Sphingolipids	Complex lipids, fatty acids and related	0.918252	1.29446	1.00398	0.896815	1.16299	0.803213	1	1	1.06792	1.03972	1.00398	1.11506	0.859849	1.245	1	1	0.3658	0.0377322	0.959961	0.357572	0.225878	0.107682			0.406417	0.686336	0.959961	0.357572	0.225878	0.107682
68100027	Ceramide (d18:1, C24:0) (**)	relative			Sphingolipids	Complex lipids, fatty acids and related	1.11754	1.09263	1.09346	1.19585	0.933297	0.990448	1	1	1.043	1.08219	1.09346	0.836226	1.07147	1.00964	1	1	0.224135	0.402349	0.25283	0.128233	0.547349	0.936207			0.571684	0.396745	0.25283	0.128233	0.547349	0.936207
68100025	Ceramide (d18:1, C24:1) (**) (minor: Ceramide (d18:2, C24:0))	relative			Sphingolipids	Complex lipids, fatty acids and related	1.07444	1.16185	1.1344	1.00101	0.907246	1.06507	1	1	0.97478	1.23745	1.1344	0.998994	1.10224	0.938903	1	1	0.368321	0.129016	0.0847769	0.991781	0.348023	0.558791			0.69855	0.0245895	0.0847769	0.991781	0.348023	0.558791
28101321	erythro-C16-Sphingosine	relative			Sphingolipids	Complex lipids, fatty acids and related	0.868543	1.52365	0.815809	0.973073	1.24528	0.888695	1	1	1.08158	1.35406	0.815809	1.02767	0.803033	1.12525	1	1	0.428917	0.0661678	0.197125	0.901036	0.346193	0.624834			0.597678	0.121761	0.197125	0.901036	0.346193	0.624834
28101289	erythro-Dihydrosphingosine	relative	15639-50-6	764-22-7	Sphingolipids	Complex lipids, fatty acids and related	0.876026	1.37802	0.928389	0.924178	1.31284	0.718995	1	1	1.15008	0.990793	0.928389	1.08204	0.761709	1.39083	1	1	0.293232	0.048261	0.484251	0.608813	0.110524	0.0728094			0.195146	0.942003	0.484251	0.608813	0.110524	0.0728094
28100495	erythro-Sphingosine (minor: Sphingolipids)	relative	123-78-4		Sphingolipids	Complex lipids, fatty acids and related	0.917296	1.27788	0.988497	0.924625	1.15753	0.796058	1	1	1.0618	1.01727	0.988497	1.08152	0.863909	1.25619	1	1	0.272245	0.0205266	0.859264	0.419224	0.160846	0.0505254			0.360162	0.828952	0.859264	0.419224	0.160846	0.0505254
28100158	Phytosphingosine	relative	554-62-1	33511-66-9	Sphingolipids	Complex lipids, fatty acids and related	0.916347	1.12934	1.05409	1.11019	1.07728	0.922549	1	1	0.987162	1.04188	1.05409	0.900746	0.928265	1.08395	1	1	0.420223	0.347354	0.570067	0.440832	0.59263	0.583001			0.88577	0.714287	0.570067	0.440832	0.59263	0.583001
68100046	Sphingomyelin (d18:1, C16:0) (**)	relative			Sphingolipids	Complex lipids, fatty acids and related	1.01051	0.991502	1.0067	1.00338	0.993555	1.00401	1.00476	1	1.004	0.995479	1.0067	0.996635	1.00649	0.996004	1.00476	1	0.0516117	0.120293	0.117186	0.564498	0.271564	0.508688	0.16638		0.297646	0.367324	0.117186	0.564498	0.271564	0.508688	0.16638
68100054	Sphingomyelin No 02 (*)	relative			Sphingolipids	Complex lipids, fatty acids and related	0.998051	1.09418	1.01523	1.05547	1.0146	0.902533	1	1	1.01262	0.987537	1.01523	0.947442	0.98561	1.10799	1	1	0.938297	0.0127014	0.49098	0.112965	0.659266	0.0137039			0.558669	0.635431	0.49098	0.112965	0.659266	0.0137039
28100491	threo-Sphingosine (minor: Sphingolipids)	relative			Sphingolipids	Complex lipids, fatty acids and related	0.915498	1.25116	1.00378	0.889993	1.14335	0.829302	1	1	1.04674	1.03759	1.00378	1.1236	0.87462	1.20583	1	1	0.263089	0.0307525	0.953935	0.240609	0.196006	0.0977341			0.482193	0.643761	0.953935	0.240609	0.196006	0.0977341
128100001	Androstenedione	absolute [ng/ml]	63-05-8		Steroids and related	Hormones, signal substances and related	0.835836	0.67299	0.993627	1.16292	0.928534	1.49377	1	1	0.776102	1.00529	0.993627	0.859906	1.07697	0.669449	1	1	0.00655356	0.000104158	0.887176	0.0426231	0.291287	0.0002782			0.00022938	0.923147	0.887176	0.0426231	0.291287	0.0002782
128100014	11-Deoxycortisol	absolute [ng/ml]	152-58-9		Steroids and related	Hormones, signal substances and related	1.21137	0.715415	0.98736	1.43749	0.619107	1.48156	1.15917	1	0.749969	1.05993	0.98736	0.695655	1.61523	0.674964	1.15917	1	0.146778	0.0287724	0.901425	0.0346729	0.0084881	0.0283561	0.0990832		0.0131789	0.649075	0.901425	0.0346729	0.0084881	0.0283561	0.0990832
128100016	Corticosterone	absolute [ng/ml]	50-22-6		Steroids and related	Hormones, signal substances and related	1.12879	1.008	0.55239	1.11817	0.547894	1.31772	1	1	0.618458	1.32826	0.55239	0.894317	1.82517	0.758886	1	1	0.510446	0.970479	0.00357505	0.626551	0.027627	0.283995			0.0103906	0.157995	0.00357505	0.626551	0.027627	0.283995
128100020	Cortisol	relative	50-23-7		Steroids and related	Hormones, signal substances and related	1.01834	1.07393	0.758376	1.00309	0.790213	1.12019	1	1	0.804704	1.20301	0.758376	0.996922	1.26548	0.892708	1	1	0.905272	0.694395	0.0582315	0.987152	0.252448	0.59039			0.116393	0.26305	0.0582315	0.987152	0.252448	0.59039
18100307	Pregnenolone sulfate	relative	1247-64-9		Steroids and related	Hormones, signal substances and related	0.970945	0.830334	1.18591	1.44262	1.01969	0.646079	1	1	0.990065	0.536461	1.18591	0.693183	0.980688	1.5478	1	1	0.841224	0.300666	0.198499	0.0713859	0.918563	0.0526862			0.935769	0.00238879	0.198499	0.0713859	0.918563	0.0526862
128100008	Progesterone	absolute [ng/ml]	57-83-0		Steroids and related	Hormones, signal substances and related	0.743391	0.281848	1.17766	0.356085	1.10778	3.59984	1	0.76948	0.823513	1.01461	1.17766	2.80831	0.902707	0.27779	1	0.76948	0.605496	0.0816367	0.735206	0.166223	0.888374	0.120718		0.0833378	0.684251	0.980209	0.735206	0.166223	0.888374	0.120718		0.0833378
58100021	Testosterone-17-sulfate (*) (minor: Dehydroepiandrosterone sulfate)	relative	10326-52-0	651-45-6	Steroids and related	Hormones, signal substances and related	0.762782	0.817783	0.890236	2.0824	1.05209	0.94001	1	1	0.802516	0.768724	0.890236	0.480216	0.950488	1.06382	1	1	0.153226	0.353326	0.455578	0.00827046	0.826599	0.800593			0.166802	0.180185	0.455578	0.00827046	0.826599	0.800593
128100004	Testosterone	absolute [ng/ml]	58-22-0		Steroids and related	Hormones, signal substances and related	0.767454	1.23501	0.910233	13.9179	1.14068	0.658952	1	0.916285	0.875422	0.813814	0.910233	0.0718498	0.876667	1.51756	1	0.916285	0.0660786	0.184817	0.400727	4.03246e-08	0.435664	0.0365705		0.0270189	0.238157	0.145665	0.400727	4.03246e-08	0.435664	0.0365705		0.0270189
28100099	Unknown lipid (28100099)	relative			Unknown (lipid)	Unknown (lipid)	0.980254	1.17088	1.01594	1.11019	0.976526	0.907354	1	0.922348	0.957244	1.0624	1.01594	0.900744	1.02404	1.10211	1	0.922348	0.767943	0.0605143	0.773634	0.214898	0.776108	0.282537		0.0168785	0.433877	0.373319	0.773634	0.214898	0.776108	0.282537		0.0168785
28100470	Unknown lipid (28100470)	relative			Unknown (lipid)	Unknown (lipid)	1.01155	1.02948	1.10274	1.16428	1.01766	0.978014	1.1367	1	1.02942	1.00684	1.10274	0.858899	0.982648	1.02248	1.1367	1	0.919008	0.815026	0.31411	0.285923	0.89844	0.877864	0.0698598		0.746577	0.953194	0.31411	0.285923	0.89844	0.877864	0.0698598
28100670	Unknown lipid (28100670)	relative			Unknown (lipid)	Unknown (lipid)	1.04523	0.972442	1.04464	1.03137	0.948341	1.04291	1	1	0.99123	1.01417	1.04464	0.969588	1.05447	0.958856	1	1	0.40147	0.649655	0.337903	0.635731	0.43658	0.556577			0.839761	0.794296	0.337903	0.635731	0.43658	0.556577
28101329	Unknown lipid (28101329)	relative			Unknown (lipid)	Unknown (lipid)	0.857464	1.61934	0.87469	1.05905	1.25926	0.755566	1	1	1.07977	1.22352	0.87469	0.944246	0.794118	1.32351	1	1	0.280916	0.0140926	0.274868	0.740783	0.217546	0.161264			0.513931	0.182881	0.274868	0.740783	0.217546	0.161264
28101485	Unknown lipid (28101485)	relative			Unknown (lipid)	Unknown (lipid)	0.88653	1.27187	0.958972	0.879327	1.17358	0.859964	1	1	1.04041	1.09376	0.958972	1.13723	0.852095	1.16284	1	1	0.299479	0.0963315	0.666259	0.373086	0.288447	0.340345			0.677443	0.452261	0.666259	0.373086	0.288447	0.340345
68100433	Unknown lipid (68100433)	relative			Unknown (lipid)	Unknown (lipid)	0.849723	1.13873	0.963137	0.773781	1.18363	0.843888	1	1	1.00576	0.960962	0.963137	1.29236	0.844857	1.18499	1	1	0.0825091	0.220651	0.612596	0.0365819	0.153359	0.171339			0.936615	0.657754	0.612596	0.0365819	0.153359	0.171339
68100430	Unknown lipid (68100430)	relative			Unknown (lipid)	Unknown (lipid)	0.958011	0.994427	1.10754	0.798268	0.967768	0.9996	1	1	0.927133	0.994029	1.10754	1.25271	1.03331	1.0004	1	1	0.544387	0.946256	0.114733	0.0269959	0.719239	0.99667			0.21984	0.934631	0.114733	0.0269959	0.719239	0.99667
68100009	Unknown lipid (68100009)	relative			Unknown (lipid)	Unknown (lipid)	1.05195	1.04529	0.974159	0.861685	0.969165	1.05582	1	1.02986	1.01951	1.10364	0.974159	1.16052	1.03182	0.947129	1	1.02986	0.205533	0.313344	0.40692	0.00828581	0.510648	0.286747		0.124962	0.537272	0.0241383	0.40692	0.00828581	0.510648	0.286747		0.124962
68100015	Unknown lipid (68100015)	relative			Unknown (lipid)	Unknown (lipid)	0.928082	1.17826	0.893632	1.02529	0.991108	0.926925	1	1	0.919829	1.09216	0.893632	0.975331	1.00897	1.07884	1	1	0.328392	0.0873128	0.103291	0.788974	0.926123	0.462726			0.202914	0.271858	0.103291	0.788974	0.926123	0.462726
68100017	Unknown lipid (68100017)	relative			Unknown (lipid)	Unknown (lipid)	0.993186	0.972551	1.06573	0.981874	0.958651	1.00757	1	0.969498	0.952119	0.979916	1.06573	1.01846	1.04313	0.992484	1	0.969498	0.870254	0.550661	0.0824076	0.711499	0.416412	0.887673		0.177557	0.168461	0.619172	0.0824076	0.711499	0.416412	0.887673		0.177557
68100020	Unknown lipid (68100020)	relative			Unknown (lipid)	Unknown (lipid)	0.851988	1.18445	0.915502	0.951375	1.13513	0.896492	0.949383	1	0.967116	1.06185	0.915502	1.05111	0.880958	1.11546	0.949383	1	0.0328078	0.0461709	0.136802	0.543462	0.149824	0.230585	0.0409326		0.539102	0.386701	0.136802	0.543462	0.149824	0.230585	0.0409326
68100021	Unknown lipid (68100021)	relative			Unknown (lipid)	Unknown (lipid)	0.910731	1.06048	0.993195	0.961604	1.20532	1.00106	1	1.04197	1.09772	1.06161	0.993195	1.03993	0.829657	0.998938	1	1.04197	0.0917633	0.309273	0.86673	0.517906	0.0126817	0.986918		0.15122	0.0439126	0.24295	0.86673	0.517906	0.0126817	0.986918		0.15122
68100022	Unknown lipid (68100022)	relative			Unknown (lipid)	Unknown (lipid)	0.966835	1.09213	0.994412	1.01987	1.09468	0.865542	1	1	1.05837	0.945284	0.994412	0.980522	0.913511	1.15534	1	1	0.461269	0.123681	0.884948	0.728701	0.145973	0.0395537			0.158831	0.24943	0.884948	0.728701	0.145973	0.0395537
68100028	Unknown lipid (68100028)	relative			Unknown (lipid)	Unknown (lipid)	1.15684	1.11852	1.06947	0.98275	1.0407	0.981461	1.17167	1	1.20392	1.09778	1.06947	1.01755	0.960893	1.01889	1.17167	1	0.239493	0.390693	0.501198	0.903913	0.778686	0.90028	0.0589587		0.0692386	0.451592	0.501198	0.903913	0.778686	0.90028	0.0589587
68100031	Unknown lipid (68100031)	relative			Unknown (lipid)	Unknown (lipid)	1.07558	1.12231	1.12409	0.888891	1.03077	1.04669	1	1	1.10868	1.17472	1.12409	1.125	0.970149	0.95539	1	1	0.516643	0.390142	0.238847	0.40693	0.833448	0.764624			0.285966	0.186341	0.238847	0.40693	0.833448	0.764624
68100035	Unknown lipid (68100035)	relative			Unknown (lipid)	Unknown (lipid)	1.00461	1.01475	0.996786	0.9992	0.999101	0.991017	1.00813	1	1.0037	1.00564	0.996786	1.0008	1.0009	1.00906	1.00813	1	0.53128	0.083689	0.59467	0.92735	0.916639	0.332386	0.12076		0.51577	0.456802	0.59467	0.92735	0.916639	0.332386	0.12076
68100044	Unknown lipid (68100044)	relative			Unknown (lipid)	Unknown (lipid)	1.0283	1.19449	1.24151	0.851724	1.11875	0.848439	1	1	1.15041	1.01345	1.24151	1.17409	0.893857	1.17863	1	1	0.772851	0.144038	0.0250106	0.205657	0.380417	0.23285			0.110018	0.894326	0.0250106	0.205657	0.380417	0.23285
68100045	Unknown lipid (68100045)	relative			Unknown (lipid)	Unknown (lipid)	0.961484	1.08434	0.884754	0.9315	1.06311	0.827527	0.9106	1.0857	1.02217	0.897322	0.884754	1.07354	0.940634	1.20842	0.9106	1.0857	0.730992	0.494749	0.195919	0.593405	0.640625	0.187156	0.202264	0.167451	0.800058	0.340868	0.195919	0.593405	0.640625	0.187156	0.202264	0.167451
68100047	Unknown lipid (68100047)	relative			Unknown (lipid)	Unknown (lipid)	0.875573	1.1658	0.883122	0.972425	1.0471	1.00708	0.943519	1	0.916809	1.17405	0.883122	1.02836	0.955022	0.992968	0.943519	1	0.0735984	0.0663998	0.0508614	0.736808	0.583964	0.936019	0.111596		0.134434	0.0420189	0.0508614	0.736808	0.583964	0.936019	0.111596
68100007	Unknown lipid (68100007)	relative			Unknown (lipid)	Unknown (lipid)	0.994612	1.14418	1.02842	0.887602	1.04802	0.904154	1	1	1.04238	1.03452	1.02842	1.12663	0.954177	1.10601	1	1	0.88709	0.0132389	0.40066	0.0301822	0.353737	0.0779753			0.215692	0.401852	0.40066	0.0301822	0.353737	0.0779753
68100052	Unknown lipid (68100052)	relative			Unknown (lipid)	Unknown (lipid)	0.980664	1.11858	0.957027	0.938284	1.02637	0.944679	1	1	1.00652	1.0567	0.957027	1.06578	0.974309	1.05856	1	1	0.6124	0.0315186	0.202577	0.205355	0.602708	0.293056			0.840304	0.188898	0.202577	0.205355	0.602708	0.293056
68100053	Unknown lipid (68100053)	relative			Unknown (lipid)	Unknown (lipid)	1.06473	1.08046	0.99741	0.940396	0.981096	0.956021	1.0579	1	1.0446	1.03294	0.99741	1.06338	1.01927	1.046	1.0579	1	0.0698785	0.0457682	0.921066	0.132944	0.617973	0.278121	0.00630277		0.103771	0.328477	0.921066	0.132944	0.617973	0.278121	0.00630277
68100056	Unknown lipid (68100056)	relative			Unknown (lipid)	Unknown (lipid)	1.10008	1.3632	1.09334	0.8709	1.15083	0.848284	1	1	1.266	1.15638	1.09334	1.14824	0.86894	1.17885	1	1	0.35905	0.026412	0.319954	0.293034	0.300902	0.254505			0.0195139	0.191616	0.319954	0.293034	0.300902	0.254505
68100057	Unknown lipid (68100057)	relative			Unknown (lipid)	Unknown (lipid)	0.970738	1.30019	1.16173	0.830067	1.17657	0.782741	1	1	1.14214	1.01772	1.16173	1.20472	0.849932	1.27756	1	1	0.800699	0.0841613	0.16088	0.225863	0.300857	0.151874			0.200601	0.886039	0.16088	0.225863	0.300857	0.151874
68100058	Unknown lipid (68100058)	relative			Unknown (lipid)	Unknown (lipid)	1.10046	1.01744	1.14028	0.954291	0.987054	1.10012	1	1	1.08621	1.11931	1.14028	1.0479	1.01312	0.908991	1	1	0.265311	0.860246	0.0904259	0.65445	0.903533	0.409844			0.254245	0.212738	0.0904259	0.65445	0.903533	0.409844
68100059	Unknown lipid (68100059)	relative			Unknown (lipid)	Unknown (lipid)	1.17792	1.18145	1.29889	0.855291	0.935549	1.01107	1	1	1.102	1.19453	1.29889	1.16919	1.06889	0.989048	1	1	0.105811	0.156563	0.00863543	0.204478	0.586622	0.931615			0.23751	0.0941318	0.00863543	0.204478	0.586622	0.931615
68100048	Unknown lipid (68100048)	relative			Unknown (lipid)	Unknown (lipid)	1.10345	1.06453	1.02958	1.08168	0.924084	0.88839	1.03777	1	1.01969	0.945717	1.02958	0.924484	1.08215	1.12563	1.03777	1	0.0056033	0.0613595	0.228567	0.0412481	0.0378071	0.00716398	0.0590392		0.381813	0.0765875	0.228567	0.0412481	0.0378071	0.00716398	0.0590392
68100426	Unknown lipid (68100426)	relative			Unknown (lipid)	Unknown (lipid)	1.03039	1.25251	0.881683	0.897131	1.05761	0.678666	1	1	1.08975	0.850033	0.881683	1.11466	0.945527	1.47348	1	1	0.846239	0.239489	0.371736	0.60227	0.78987	0.124791			0.554865	0.370236	0.371736	0.60227	0.78987	0.124791
68100427	Unknown lipid (68100427)	relative			Unknown (lipid)	Unknown (lipid)	1.07615	1.04254	0.975817	0.912886	0.868508	0.989237	1.07879	1	0.934643	1.03132	0.975817	1.09543	1.1514	1.01088	1.07879	1	0.0953169	0.347401	0.471425	0.0878944	0.0144241	0.830675	0.0117733		0.0538213	0.464074	0.471425	0.0878944	0.0144241	0.830675	0.0117733
68100428	Unknown lipid (68100428)	relative			Unknown (lipid)	Unknown (lipid)	1.02186	0.999871	0.987355	1.00809	0.896084	0.982029	1	1	0.915673	0.981902	0.987355	0.991971	1.11597	1.0183	1	1	0.683601	0.998349	0.779535	0.903164	0.133926	0.802385			0.0722555	0.740914	0.779535	0.903164	0.133926	0.802385
68100429	Unknown lipid (68100429)	relative			Unknown (lipid)	Unknown (lipid)	0.938075	1.29337	0.852797	1.00427	1.12465	0.794894	1	1	1.05501	1.02809	0.852797	0.995751	0.889164	1.25803	1	1	0.530104	0.0536353	0.0908343	0.973094	0.379011	0.121114			0.532446	0.792237	0.0908343	0.973094	0.379011	0.121114
68100002	Unknown lipid (68100002)	relative			Unknown (lipid)	Unknown (lipid)	1.23366	0.963927	1.01791	1.15429	0.801768	0.974773	1	1	0.989113	0.939611	1.01791	0.86633	1.24724	1.02588	1	1	0.000218778	0.403144	0.573371	0.0102463	0.000951773	0.610689			0.721856	0.125505	0.573371	0.0102463	0.000951773	0.610689
68100431	Unknown lipid (68100431)	relative			Unknown (lipid)	Unknown (lipid)	1.1111	0.785374	1.02978	1.15826	1.02317	1.27071	1	1	1.13684	0.997981	1.02978	0.863364	0.977356	0.786963	1	1	0.321214	0.0725744	0.741357	0.27313	0.864217	0.115366			0.163645	0.985014	0.741357	0.27313	0.864217	0.115366
68100436	Unknown lipid (68100436)	relative			Unknown (lipid)	Unknown (lipid)	1.26913	0.885266	1.10958	1.17847	0.744373	1.09827	1	0.89399	0.944706	0.97226	1.10958	0.848557	1.34341	0.910525	1	0.89399	0.00116068	0.058162	0.0311356	0.0228974	0.00103196	0.182954		0.000425581	0.198879	0.582342	0.0311356	0.0228974	0.00103196	0.182954		0.000425581
68100434	Unknown lipid (68100434)	relative			Unknown (lipid)	Unknown (lipid)	1.04861	1.34936	0.889957	0.967413	1.08675	0.768692	1	1	1.13957	1.03724	0.889957	1.03368	0.920177	1.30091	1	1	0.720916	0.0810637	0.319907	0.842855	0.630506	0.174186			0.260039	0.793995	0.319907	0.842855	0.630506	0.174186
68100435	Unknown lipid (68100435)	relative			Unknown (lipid)	Unknown (lipid)	1.0673	1.03645	1.05334	0.945554	0.961764	0.965962	1.04633	1	1.02649	1.00117	1.05334	1.05758	1.03976	1.03524	1.04633	1	0.0539618	0.293167	0.0628863	0.152389	0.300495	0.378869	0.0232438		0.288152	0.969912	0.0628863	0.152389	0.300495	0.378869	0.0232438
68100060	Unknown lipid (68100060)	relative			Unknown (lipid)	Unknown (lipid)	1.87503	0.836749	1.18685	1.62133	0.518797	1.05609	1	0.872239	0.972762	0.883681	1.18685	0.616779	1.92754	0.94689	1	0.872239	0.000255674	0.163552	0.0754046	0.00392425	0.000691582	0.697298		0.045319	0.756129	0.260878	0.0754046	0.00392425	0.000691582	0.697298		0.045319
68100437	Unknown lipid (68100437)	relative			Unknown (lipid)	Unknown (lipid)	1.31536	0.981693	1.06803	0.964086	0.86366	1.06896	1	1.14848	1.13603	1.04939	1.06803	1.03725	1.15786	0.935487	1	1.14848	0.0787324	0.90395	0.557432	0.823574	0.397158	0.707466		0.123955	0.274702	0.720446	0.557432	0.823574	0.397158	0.707466		0.123955
38100140	Unknown polar (38100140)	relative			Unknown (polar)	Unknown (polar)	0.954662	1.00091	0.983975	1.01055	1.03623	1.00229	0.983066	0.978758	0.98925	1.0032	0.983975	0.989562	0.965036	0.997712	0.983066	0.978758	0.0319659	0.96214	0.293083	0.629435	0.119275	0.917938	0.185982	0.0585484	0.452301	0.861003	0.293083	0.629435	0.119275	0.917938	0.185982	0.0585484
38100438	Unknown polar (38100438)	relative			Unknown (polar)	Unknown (polar)	1.00097	1.02731	1.0877	1.02205	0.957283	1.02521	1	1.03323	0.958216	1.05321	1.0877	0.978423	1.04462	0.975409	1	1.03323	0.986236	0.676312	0.0965978	0.750203	0.54111	0.738303		0.170626	0.368498	0.369784	0.0965978	0.750203	0.54111	0.738303		0.170626
58100010	Unknown polar (58100010)	relative			Unknown (polar)	Unknown (polar)	0.86347	1.03247	0.986081	1.2181	1.07031	1.03755	1	1	1	1	1	1	1	1	1	1	0.0763579	0.721423	0.828897	0.0605494	0.493115	0.72218
58100149	Unknown polar (58100149)	relative			Unknown (polar)	Unknown (polar)	1.11785	1.00519	1.05773	0.830681	0.875275	0.978674	1.13869	1	0.978429	0.983754	1.05773	1.20383	1.1425	1.02179	1.13869	1	0.113555	0.940818	0.313381	0.0389976	0.110563	0.791963	0.00788979		0.668067	0.806969	0.313381	0.0389976	0.110563	0.791963	0.00788979
58100019	Unknown polar (58100019)	relative			Unknown (polar)	Unknown (polar)	0.974262	1.02039	0.992296	1.03724	1.08082	0.919339	1	1	1.053	0.938081	0.992296	0.964094	0.925227	1.08774	1	1	0.3275	0.515536	0.728941	0.276797	0.0412698	0.0374926			0.037752	0.0377361	0.728941	0.276797	0.0412698	0.0374926
58100024	Unknown polar (58100024)	relative			Unknown (polar)	Unknown (polar)	1.00555	0.818894	1.10566	0.914153	1.09969	1.23447	1.16988	1	1.1058	1.0109	1.10566	1.09391	0.90935	0.810066	1.16988	1	0.962447	0.176653	0.299474	0.555746	0.492457	0.218251	0.0562098		0.252616	0.923241	0.299474	0.555746	0.492457	0.218251	0.0562098
58100015	Unknown polar (58100015)	relative			Unknown (polar)	Unknown (polar)	0.951122	0.955486	0.997919	1.07292	1.06334	1.0759	1	0.977446	1.01137	1.02801	0.997919	0.932034	0.940433	0.929456	1	0.977446	0.0640965	0.113611	0.910347	0.0300744	0.055251	0.037368		0.122544	0.539094	0.229504	0.910347	0.0300744	0.055251	0.037368		0.122544
58100030	Unknown polar (58100030)	relative			Unknown (polar)	Unknown (polar)	1.43279	0.869563	1.23342	1.15026	1.02451	0.757984	1	0.840233	1.4679	0.659115	1.23342	0.869366	0.976079	1.31929	1	0.840233	0.170979	0.620153	0.316005	0.640783	0.937435	0.401896		0.134081	0.0834633	0.11553	0.316005	0.640783	0.937435	0.401896		0.134081
58100032	Unknown polar (58100032)	relative			Unknown (polar)	Unknown (polar)	0.585324	1.04483	0.633844	2.45718	1.32245	2.56069	0.596717	1	0.774061	2.67548	0.633844	0.40697	0.756173	0.39052	0.596717	1	0.159984	0.912017	0.153557	0.0648619	0.528558	0.0660783	0.0198915		0.38113	0.0231062	0.153557	0.0648619	0.528558	0.0660783	0.0198915
58100131	Unknown polar (58100131)	relative			Unknown (polar)	Unknown (polar)	1.00962	0.998063	0.993111	1.00032	0.996882	1.00391	1	1	1.00647	1.00196	0.993111	0.999684	1.00313	0.996106	1	1	0.470648	0.900321	0.542414	0.984628	0.853955	0.827683			0.561919	0.885534	0.542414	0.984628	0.853955	0.827683
58100132	Unknown polar (58100132)	relative			Unknown (polar)	Unknown (polar)	0.965107	0.954189	1.06298	0.928644	0.961112	1.04422	1	1	0.927576	0.996386	1.06298	1.07684	1.04046	0.95765	1	1	0.319696	0.270365	0.0642396	0.113986	0.388098	0.373321			0.026651	0.920262	0.0642396	0.113986	0.388098	0.373321
58100133	Unknown polar (58100133)	relative			Unknown (polar)	Unknown (polar)	0.994583	0.972876	1.01435	0.976779	1.03052	0.989339	1	1	1.02493	0.962504	1.01435	1.02377	0.970387	1.01078	1	1	0.862491	0.46552	0.599581	0.553985	0.466403	0.803149			0.362549	0.259821	0.599581	0.553985	0.466403	0.803149
58100134	Unknown polar (58100134)	relative			Unknown (polar)	Unknown (polar)	0.995374	1.03227	0.999112	0.964878	1.01306	1.00045	1	1	1.00838	1.03274	0.999112	1.0364	0.987104	0.99955	1	1	0.907383	0.506243	0.979284	0.480666	0.802009	0.993426			0.804052	0.445871	0.979284	0.480666	0.802009	0.993426
58100135	Unknown polar (58100135)	relative			Unknown (polar)	Unknown (polar)	1.0045	0.976871	1.01967	1.00058	1.02095	1.04074	1	1	1.02555	1.01667	1.01967	0.999422	0.979477	0.960858	1	1	0.870275	0.47846	0.418178	0.986604	0.564417	0.30374			0.291579	0.567714	0.418178	0.986604	0.564417	0.30374
58100136	Unknown polar (58100136)	relative			Unknown (polar)	Unknown (polar)	0.998821	0.995284	1.05264	1.0463	1.04417	0.952671	1.0363	1	1.04294	0.948178	1.05264	0.955745	0.957696	1.04968	1.0363	1	0.97317	0.899539	0.102375	0.30107	0.312649	0.284329	0.156404		0.145885	0.162127	0.102375	0.30107	0.312649	0.284329	0.156404
58100141	Unknown polar (58100141)	relative			Unknown (polar)	Unknown (polar)	0.956751	0.99416	1.02731	0.988914	1.05666	1.02431	1	0.966696	1.01096	1.01832	1.02731	1.01121	0.946376	0.976271	1	0.966696	0.169424	0.858233	0.273932	0.751246	0.152829	0.530869		0.0804107	0.653317	0.532074	0.273932	0.751246	0.152829	0.530869		0.0804107
58100143	Unknown polar (58100143)	relative			Unknown (polar)	Unknown (polar)	1.00787	0.965517	1.00668	1.01111	0.999307	1.00506	1	1	1.00717	0.970399	1.00668	0.989014	1.00069	0.99497	1	1	0.790757	0.328475	0.793084	0.765782	0.985533	0.900694			0.774152	0.341343	0.793084	0.765782	0.985533	0.900694
58100144	Unknown polar (58100144)	relative			Unknown (polar)	Unknown (polar)	0.951313	1.00489	1.02316	1.05649	1.091	0.943266	1	1	1.03788	0.94788	1.02316	0.946527	0.916588	1.06015	1	1	0.148558	0.899074	0.420747	0.198811	0.0624424	0.210057			0.195885	0.138619	0.420747	0.198811	0.0624424	0.210057
58100145	Unknown polar (58100145)	relative			Unknown (polar)	Unknown (polar)	1.1443	0.955661	0.999026	0.945074	0.919226	1.05526	1	1.12084	1.05187	1.00847	0.999026	1.05812	1.08787	0.947635	1	1.12084	0.084973	0.560297	0.986102	0.499389	0.337114	0.550521		0.0146187	0.383855	0.900791	0.986102	0.499389	0.337114	0.550521		0.0146187
58100146	Unknown polar (58100146)	relative			Unknown (polar)	Unknown (polar)	0.957329	1.0812	0.97984	0.922838	1.02823	0.931282	1.0465	1	0.984352	1.00691	0.97984	1.08361	0.972547	1.07379	1.0465	1	0.267685	0.0787211	0.521279	0.105473	0.540096	0.156628	0.0968877		0.594344	0.859555	0.521279	0.105473	0.540096	0.156628	0.0968877
58100147	Unknown polar (58100147)	relative			Unknown (polar)	Unknown (polar)	0.973939	1.06738	0.990412	0.962234	1.07466	0.932961	1	1	1.04665	0.99582	0.990412	1.03925	0.930526	1.07186	1	1	0.430346	0.119221	0.733892	0.362281	0.116611	0.147684			0.124887	0.902812	0.733892	0.362281	0.116611	0.147684
58100148	Unknown polar (58100148)	relative			Unknown (polar)	Unknown (polar)	1.01326	1.03973	0.99564	1.00487	1.06229	0.944255	1.04787	1	1.07637	0.981767	0.99564	0.995153	0.941366	1.05904	1.04787	1	0.774978	0.435115	0.908485	0.930337	0.283195	0.330748	0.155958		0.0623377	0.697074	0.908485	0.930337	0.283195	0.330748	0.155958
58100778	Unknown polar (58100778)	relative			Unknown (polar)	Unknown (polar)	1.03228	0.991767	1.0997	1.32379	0.970006	0.968936	1.12975	1	1.00132	0.960959	1.0997	0.755405	1.03092	1.03206	1.12975	1	0.741046	0.941235	0.235629	0.0452401	0.784931	0.81071	0.0660147		0.984802	0.668093	0.235629	0.0452401	0.784931	0.81071	0.0660147
58100150	Unknown polar (58100150)	relative			Unknown (polar)	Unknown (polar)	1.1027	0.945819	1.08821	1.08098	0.917385	0.964421	1.06081	1	1.0116	0.912167	1.08821	0.92509	1.09006	1.03689	1.06081	1	0.0662818	0.293444	0.0567282	0.202014	0.154149	0.550443	0.0893716		0.757462	0.0872653	0.0567282	0.202014	0.154149	0.550443	0.0893716
58100152	Unknown polar (58100152)	relative			Unknown (polar)	Unknown (polar)	1.045	0.952194	1.07723	0.904783	0.937532	1.09386	1.07182	1	0.979716	1.04156	1.07723	1.10524	1.06663	0.914198	1.07182	1	0.374829	0.355481	0.0886363	0.113017	0.27764	0.161633	0.0493814		0.588063	0.420722	0.0886363	0.113017	0.27764	0.161633	0.0493814
58100153	Unknown polar (58100153)	relative			Unknown (polar)	Unknown (polar)	0.955644	1.04149	0.97907	1.03048	1.06041	0.938676	1	1	1.01338	0.977626	0.97907	0.970422	0.94303	1.06533	1	1	0.249189	0.375493	0.520522	0.531927	0.25058	0.241273			0.678572	0.570206	0.520522	0.531927	0.25058	0.241273
58100154	Unknown polar (58100154)	relative			Unknown (polar)	Unknown (polar)	0.961692	1.03475	0.975628	1.0597	1.05655	0.941273	1	0.964863	1.01607	0.973986	0.975628	0.94366	0.94648	1.06239	1	0.964863	0.353301	0.452344	0.454397	0.243717	0.28232	0.259571		0.142225	0.629091	0.507209	0.454397	0.243717	0.28232	0.259571		0.142225
58100155	Unknown polar (58100155)	relative			Unknown (polar)	Unknown (polar)	0.975903	0.981672	0.990732	0.928992	1.01311	1.0719	1	1	0.988698	1.05225	0.990732	1.07644	0.987059	0.932922	1	1	0.608636	0.741839	0.818921	0.233525	0.831981	0.298927			0.775896	0.315798	0.818921	0.233525	0.831981	0.298927
58100156	Unknown polar (58100156)	relative			Unknown (polar)	Unknown (polar)	1.01133	1.041	1.02825	0.975083	1.04199	0.913997	1.06433	1	1.0538	0.951474	1.02825	1.02555	0.959699	1.0941	1.06433	1	0.838712	0.501333	0.546496	0.706929	0.534416	0.213079	0.117119		0.239686	0.389838	0.546496	0.706929	0.534416	0.213079	0.117119
58100157	Unknown polar (58100157)	relative			Unknown (polar)	Unknown (polar)	0.966328	0.999222	1.00398	0.998415	1.03359	0.973286	1.032	0.977721	0.998787	0.972529	1.00398	1.00159	0.967502	1.02745	1.032	0.977721	0.267181	0.97948	0.866224	0.96299	0.339145	0.449108	0.124099	0.199413	0.956756	0.347077	0.866224	0.96299	0.339145	0.449108	0.124099	0.199413
58100159	Unknown polar (58100159)	relative			Unknown (polar)	Unknown (polar)	0.963465	1.20397	1.0208	0.959551	1.06615	0.849062	1	1	1.0272	1.02225	1.0208	1.04215	0.937957	1.17777	1	1	0.345869	0.0023415	0.537816	0.401837	0.21946	0.0109644			0.416772	0.586545	0.537816	0.401837	0.21946	0.0109644
58100160	Unknown polar (58100160)	relative			Unknown (polar)	Unknown (polar)	0.987201	0.974325	1.03245	1.04719	0.983624	1.04934	1	1	0.971034	1.0224	1.03245	0.954936	1.01665	0.952982	1	1	0.834037	0.721515	0.549021	0.553416	0.83595	0.570558			0.57349	0.730299	0.549021	0.553416	0.83595	0.570558
58100161	Unknown polar (58100161)	relative			Unknown (polar)	Unknown (polar)	0.954749	1.00574	0.964986	1.04236	1.05187	0.931754	0.958781	1	1.00427	0.937105	0.964986	0.959361	0.950692	1.07324	0.958781	1	0.323475	0.906291	0.356276	0.458748	0.360649	0.233371	0.196515		0.903963	0.186231	0.356276	0.458748	0.360649	0.233371	0.196515
58100162	Unknown polar (58100162)	relative			Unknown (polar)	Unknown (polar)	0.948406	1.0068	1.00766	1.01617	1.06623	0.966043	1	1	1.01121	0.972609	1.00766	0.984089	0.937888	1.03515	1	1	0.0801582	0.836147	0.748356	0.645477	0.0989071	0.372443			0.634104	0.347484	0.748356	0.645477	0.0989071	0.372443
58100163	Unknown polar (58100163)	relative			Unknown (polar)	Unknown (polar)	0.894923	1.05507	0.979712	0.988789	1.13584	0.905467	1	1	1.01649	0.955331	0.979712	1.01134	0.880404	1.1044	1	1	0.0835148	0.447867	0.685588	0.878283	0.119283	0.235703			0.74146	0.462096	0.685588	0.878283	0.119283	0.235703
58100164	Unknown polar (58100164)	relative			Unknown (polar)	Unknown (polar)	0.951541	1.00166	0.993014	1.05716	1.0845	0.991788	1	1	1.03195	0.993431	0.993014	0.945934	0.922082	1.00828	1	1	0.171302	0.967534	0.81253	0.217424	0.0940187	0.86102			0.292903	0.854179	0.81253	0.217424	0.0940187	0.86102
58100165	Unknown polar (58100165)	relative			Unknown (polar)	Unknown (polar)	1.03175	1.01336	1.05054	0.967101	0.980261	0.971581	1.04769	1	1.01138	0.984558	1.05054	1.03402	1.02014	1.02925	1.04769	1	0.418334	0.744498	0.14056	0.472488	0.659743	0.547743	0.0831927		0.701709	0.689871	0.14056	0.472488	0.659743	0.547743	0.0831927
58100166	Unknown polar (58100166)	relative			Unknown (polar)	Unknown (polar)	0.9528	1.0765	0.966111	0.949078	1.04479	0.901013	1	1	0.995475	0.96994	0.966111	1.05365	0.957131	1.10986	1	1	0.197686	0.106924	0.27801	0.261243	0.356531	0.0563438			0.880367	0.421608	0.27801	0.261243	0.356531	0.0563438
58100168	Unknown polar (58100168)	relative			Unknown (polar)	Unknown (polar)	0.922814	1.07375	0.94335	0.974407	1.03848	1.00064	0.961777	1	0.95832	1.07444	0.94335	1.02626	0.96295	0.99936	0.961777	1	0.0277787	0.0575463	0.0469111	0.501851	0.325441	0.987003	0.0869691		0.106313	0.0479612	0.0469111	0.501851	0.325441	0.987003	0.0869691
58100169	Unknown polar (58100169)	relative			Unknown (polar)	Unknown (polar)	0.91313	0.994517	0.996933	1.00481	1.05614	1.07818	0.961348	1	0.964397	1.07227	0.996933	0.995212	0.946841	0.927488	0.961348	1	0.0476966	0.899491	0.927444	0.922478	0.274815	0.162707	0.177014		0.267965	0.119949	0.927444	0.922478	0.274815	0.162707	0.177014
58100170	Unknown polar (58100170)	relative			Unknown (polar)	Unknown (polar)	0.911335	1.00447	0.969574	0.957262	1.23039	0.918362	1	1	1.12129	0.922466	0.969574	1.04465	0.812753	1.0889	1	1	0.21248	0.95778	0.615678	0.626803	0.0461955	0.392261			0.081132	0.292261	0.615678	0.626803	0.0461955	0.392261
58100171	Unknown polar (58100171)	relative			Unknown (polar)	Unknown (polar)	0.957259	0.959502	1.06924	0.926083	1.08988	1.03459	1	0.972493	1.04329	0.992689	1.06924	1.07982	0.917535	0.966568	1	0.972493	0.207783	0.263371	0.0259479	0.0683217	0.0516533	0.418138		0.180943	0.131204	0.81462	0.0259479	0.0683217	0.0516533	0.418138		0.180943
58100172	Unknown polar (58100172)	relative			Unknown (polar)	Unknown (polar)	0.940848	1.06305	1.02855	0.993633	1.05953	0.912358	1	1	0.996858	0.969885	1.02855	1.00641	0.943814	1.09606	1	1	0.067391	0.112149	0.292804	0.866002	0.162799	0.0483288			0.901481	0.343554	0.292804	0.866002	0.162799	0.0483288
58100173	Unknown polar (58100173)	relative			Unknown (polar)	Unknown (polar)	0.992647	1.08424	0.977767	0.990094	1.06156	0.936527	1	1	1.05375	1.01542	0.977767	1.01001	0.942012	1.06778	1	1	0.864519	0.138587	0.548928	0.854408	0.301623	0.284134			0.173427	0.735013	0.548928	0.854408	0.301623	0.284134
58100027	Unknown polar (58100027)	relative			Unknown (polar)	Unknown (polar)	1.62674	0.533351	1.42843	1.76122	0.577181	1.31461	0.71556	1	0.938923	0.701149	1.42843	0.567789	1.73256	0.760682	0.71556	1	0.0208469	0.0139101	0.0293217	0.0312675	0.0232919	0.276884	0.00827485		0.617436	0.0599054	0.0293217	0.0312675	0.0232919	0.276884	0.00827485
28100018	alpha-Tocopherol	relative	59-02-9		Vitamins, cofactors and related	Vitamins, cofactors and related	1.30864	1.07985	1.3073	0.824127	0.619966	1.05883	1	1	0.811313	1.14338	1.3073	1.2134	1.61299	0.944436	1	1	0.271653	0.783989	0.207515	0.518822	0.143003	0.859855			0.30806	0.58955	0.207515	0.518822	0.143003	0.859855
18100051	beta-Carotene	relative	7235-40-7		Vitamins, cofactors and related	Vitamins, cofactors and related	1.06698	0.860604	0.969164	1.20369	1.04636	0.888852	1.20629	0.93982	1.11644	0.76495	0.969164	0.830781	0.955697	1.12505	1.20629	0.93982	0.289516	0.0325032	0.509933	0.0216867	0.510919	0.123343	1.65128e-05	0.0407778	0.0332458	0.00101039	0.509933	0.0216867	0.510919	0.123343	1.65128e-05	0.0407778
18100120	Coenzyme Q10	relative	103-98-0		Vitamins, cofactors and related	Vitamins, cofactors and related	0.977997	1.64721	0.941254	1.14878	1.153	0.679342	1	1.10451	1.12763	1.11902	0.941254	0.870489	0.867304	1.47201	1	1.10451	0.832583	0.0018356	0.485019	0.285262	0.288801	0.0171096		0.0565008	0.182434	0.292959	0.485019	0.285262	0.288801	0.0171096		0.0565008
18100281	Coenzyme Q9	relative	303-97-9		Vitamins, cofactors and related	Vitamins, cofactors and related	0.928668	1.39766	0.975071	0.999391	1.01013	0.706327	1	1	0.938073	0.987206	0.975071	1.00061	0.989974	1.41577	1	1	0.447983	0.014218	0.759897	0.995959	0.935444	0.0235706			0.436991	0.897601	0.759897	0.995959	0.935444	0.0235706
18100072	gamma-Tocopherol (minor: 2,3-Dimethyl-5-phytylquinol, beta-Tocopherol)	relative	54-28-4		Vitamins, cofactors and related	Vitamins, cofactors and related	1.07448	1.15334	1.13419	0.955514	1.11223	0.801958	0.910821	1.11387	1.19507	0.924933	1.13419	1.04656	0.899093	1.24695	0.910821	1.11387	0.469979	0.174217	0.128763	0.686965	0.348639	0.0813464	0.165154	0.0673448	0.0344814	0.419941	0.128763	0.686965	0.348639	0.0813464	0.165154	0.0673448
18100225	Pantothenic acid	relative	79-83-4	137-08-6	Vitamins, cofactors and related	Vitamins, cofactors and related	1.02445	1.0327	1.00908	0.801732	0.869742	1.0254	1.10362	1	0.891006	1.05893	1.00908	1.2473	1.14977	0.97523	1.10362	1	0.795375	0.757497	0.907994	0.07784	0.242293	0.83591	0.0546039		0.146764	0.554611	0.907994	0.07784	0.242293	0.83591	0.0546039
38100083	Threonic acid	relative	3909-12-4		Vitamins, cofactors and related	Vitamins, cofactors and related	1.07645	1.20462	0.907388	0.870223	0.950242	0.806034	1.0548	1	1.02289	0.970968	0.907388	1.14913	1.05236	1.24064	1.0548	1	0.2208	0.0128185	0.0657131	0.0707433	0.463738	0.013414	0.181852		0.616089	0.620099	0.0657131	0.0707433	0.463738	0.013414	0.181852

## Sheet: t-statistics, long
coef	METABOLITE_ID	METABOLITE	ONTOLOGY 2	ONTOLOGY 1	Value	Std.Error	DF	t.value	p.value	gender reference
(Intercept)	X78100004	5-Hydroxy-3-indoleacetic acid (5-HIAA)	Catecholamines and other monoamines	Hormones, signal substances and related	1.15663	0.0212801	32	54.3527	4.25242e-33	males
(Intercept)	X78100004	5-Hydroxy-3-indoleacetic acid (5-HIAA)	Catecholamines and other monoamines	Hormones, signal substances and related	1.16172	0.0239227	32	48.5615	1.50013e-31	females
(Intercept)	X78100029	3-Methoxytyrosine	Catecholamines and other monoamines	Hormones, signal substances and related	1.20291	0.0288213	32	41.7368	1.77411e-29	males
(Intercept)	X78100022	Adrenaline (Epinephrine)	Catecholamines and other monoamines	Hormones, signal substances and related	-1.5552	0.03861	31	-40.2797	2.44139e-28	females
(Intercept)	X78100029	3-Methoxytyrosine	Catecholamines and other monoamines	Hormones, signal substances and related	1.24001	0.0324005	32	38.2713	2.69576e-28	females
(Intercept)	X78100022	Adrenaline (Epinephrine)	Catecholamines and other monoamines	Hormones, signal substances and related	-1.41858	0.0360607	31	-39.3387	5.0115e-28	males
(Intercept)	X78100014	Metanephrine	Catecholamines and other monoamines	Hormones, signal substances and related	-1.54152	0.0429353	32	-35.9034	1.98912e-27	males
(Intercept)	X78100014	Metanephrine	Catecholamines and other monoamines	Hormones, signal substances and related	-1.6312	0.0482672	32	-33.7952	1.31412e-26	females
(Intercept)	X78100002	Homovanillic acid (HVA)	Catecholamines and other monoamines	Hormones, signal substances and related	0.950144	0.0358638	32	26.4931	2.44018e-23	males
(Intercept)	X78100002	Homovanillic acid (HVA)	Catecholamines and other monoamines	Hormones, signal substances and related	0.898122	0.0403175	32	22.2762	4.74176e-21	females
(Intercept)	X128100014	11-Deoxycortisol	Steroids and related	Hormones, signal substances and related	-0.849874	0.0476527	31	-17.8348	7.45547e-18	females
(Intercept)	X128100014	11-Deoxycortisol	Steroids and related	Hormones, signal substances and related	-0.692268	0.0445063	31	-15.5544	3.42274e-16	males
(Intercept)	X128100004	Testosterone	Steroids and related	Hormones, signal substances and related	0.674978	0.0481016	31	14.0324	5.66651e-15	males
(Intercept)	X78100008	3,4-Dihydroxyphenylglycol (DOPEG)	Catecholamines and other monoamines	Hormones, signal substances and related	-0.245399	0.01927	32	-12.7348	4.50747e-14	males
(Intercept)	X78100010	Serotonin (5-HT)	Catecholamines and other monoamines	Hormones, signal substances and related	1.24369	0.0998909	31	12.4504	1.34249e-13	females
(Intercept)	X78100010	Serotonin (5-HT)	Catecholamines and other monoamines	Hormones, signal substances and related	1.06156	0.0886544	31	11.9742	3.67579e-13	males
(Intercept)	X78100012	Normetanephrine	Catecholamines and other monoamines	Hormones, signal substances and related	-1.43403	0.133643	31	-10.7303	5.79831e-12	males
(Intercept)	X78100008	3,4-Dihydroxyphenylglycol (DOPEG)	Catecholamines and other monoamines	Hormones, signal substances and related	-0.216784	0.021663	32	-10.0071	2.22809e-11	females
(Intercept)	X78100006	3,4-Dihydroxyphenylacetic acid (DOPAC)	Catecholamines and other monoamines	Hormones, signal substances and related	0.496967	0.0505329	32	9.83451	3.40484e-11	males
(Intercept)	X78100006	3,4-Dihydroxyphenylacetic acid (DOPAC)	Catecholamines and other monoamines	Hormones, signal substances and related	0.513149	0.0568083	32	9.03299	2.56798e-10	females
(Intercept)	X78100012	Normetanephrine	Catecholamines and other monoamines	Hormones, signal substances and related	-1.39815	0.153745	31	-9.09396	2.94367e-10	females
(Intercept)	X78100033	4-Hydroxy-3-methoxyphenylglycol (HMPG)	Catecholamines and other monoamines	Hormones, signal substances and related	0.411871	0.0467269	32	8.81444	4.52063e-10	males
(Intercept)	X78100018	Noradrenaline (Norepinephrine)	Catecholamines and other monoamines	Hormones, signal substances and related	-0.433763	0.0502013	32	-8.64046	7.12264e-10	males
(Intercept)	X128100004	Testosterone	Steroids and related	Hormones, signal substances and related	-0.468596	0.0542068	31	-8.6446	9.20231e-10	females
(Intercept)	X128100016	Corticosterone	Steroids and related	Hormones, signal substances and related	0.568444	0.068542	32	8.29336	1.78478e-09	males
(Intercept)	X38100079	Proline	Amino acids	Amino acids and related	0.121669	0.0165351	32	7.35823	2.28237e-08	males
genderM	128100004	Testosterone	Steroids and related	Hormones, signal substances and related	1.14357	0.0677529	9	16.8786	4.03246e-08	females
genderF	128100004	Testosterone	Steroids and related	Hormones, signal substances and related	-1.14357	0.0677529	9	-16.8786	4.03246e-08	males
(Intercept)	X128100016	Corticosterone	Steroids and related	Hormones, signal substances and related	0.519935	0.0770538	32	6.74769	1.26982e-07	females
(Intercept)	X78100025	4-Hydroxy-3-methoxymandelic acid	Catecholamines and other monoamines	Hormones, signal substances and related	0.465061	0.0683945	31	6.79968	1.29024e-07	males
(Intercept)	X78100018	Noradrenaline (Norepinephrine)	Catecholamines and other monoamines	Hormones, signal substances and related	-0.358433	0.0564355	32	-6.3512	3.94211e-07	females
(Intercept)	X38100466	Histidine	Amino acids	Amino acids and related	0.0696648	0.0113315	31	6.14787	8.06194e-07	males
(Intercept)	X38100051	Phosphate (inorganic and from organic phosphates)	Miscellaneous	Miscellaneous	0.088791	0.0146327	31	6.068	1.01135e-06	males
(Intercept)	X68100001	Lysophosphatidylcholine (C18:2) (**)	Phospholipids	Complex lipids, fatty acids and related	-0.0885205	0.0154396	30	-5.73334	2.94422e-06	females
sampleAge	38100096	Adipinic acid	Miscellaneous	Miscellaneous	-0.0578696	0.0109447	31	-5.28745	9.4185e-06	males
sampleAge	38100096	Adipinic acid	Miscellaneous	Miscellaneous	-0.0578696	0.0109447	31	-5.28745	9.4185e-06	females
sampleAge	18100051	beta-Carotene	Vitamins, cofactors and related	Vitamins, cofactors and related	0.0814519	0.0159028	30	5.12187	1.65128e-05	females
sampleAge	18100051	beta-Carotene	Vitamins, cofactors and related	Vitamins, cofactors and related	0.0814519	0.0159028	30	5.12187	1.65128e-05	males
(Intercept)	X78100033	4-Hydroxy-3-methoxyphenylglycol (HMPG)	Catecholamines and other monoamines	Hormones, signal substances and related	0.265707	0.0525296	32	5.05824	1.67765e-05	females
genderM	38100079	Proline	Amino acids	Amino acids and related	0.190854	0.0232312	9	8.21542	1.789e-05	females
genderF	38100079	Proline	Amino acids	Amino acids and related	-0.190854	0.0232312	9	-8.21542	1.789e-05	males
(Intercept)	X38101809	Pseudouridine (plausible)	Nucleobases and related	Nucleobases and related	0.0736117	0.0146956	32	5.0091	1.9353e-05	males
(Intercept)	X38100466	Histidine	Amino acids	Amino acids and related	0.0608942	0.0121326	31	5.01905	2.03367e-05	females
(Intercept)	X38100051	Phosphate (inorganic and from organic phosphates)	Miscellaneous	Miscellaneous	0.0777359	0.0156671	31	4.96173	2.39668e-05	females
sampleAge	18100245	Malate	Energy metabolism and related	Energy metabolism and related	-0.0554878	0.0113555	30	-4.88642	3.21011e-05	males
sampleAge	18100245	Malate	Energy metabolism and related	Energy metabolism and related	-0.0554878	0.0113555	30	-4.88642	3.21011e-05	females
sampleAge	78100022	Adrenaline (Epinephrine)	Catecholamines and other monoamines	Hormones, signal substances and related	0.145131	0.0305674	31	4.74791	4.4184e-05	females
sampleAge	78100022	Adrenaline (Epinephrine)	Catecholamines and other monoamines	Hormones, signal substances and related	0.145131	0.0305674	31	4.74791	4.4184e-05	males
(Intercept)	X38100096	Adipinic acid	Miscellaneous	Miscellaneous	0.0602817	0.0129654	31	4.64944	5.85168e-05	males
(Intercept)	X38100028	Mannose	Carbohydrates and related	Carbohydrates and related	0.0664065	0.0143671	31	4.62213	6.32528e-05	males
bmi	18100325	Creatine	Miscellaneous	Miscellaneous	0.21169	0.0309072	9	6.84921	7.47997e-05	males
(Intercept)	X58100003	Indole-3-lactic acid (**)	Amino acids derivatives	Amino acids and related	0.0772341	0.0170451	32	4.53116	7.71892e-05	males
sampleAge	38100054	Erythrol	Carbohydrates and related	Carbohydrates and related	-0.0691906	0.0152516	31	-4.53661	8.06799e-05	females
sampleAge	38100054	Erythrol	Carbohydrates and related	Carbohydrates and related	-0.0691906	0.0152516	31	-4.53661	8.06799e-05	males
(Intercept)	X38101840	Mannosamine	Carbohydrates and related	Carbohydrates and related	0.154308	0.034232	32	4.50772	8.25737e-05	males
time	68100006	Lysophosphatidylcholine (C18:0) (**)	Phospholipids	Complex lipids, fatty acids and related	-0.0426926	0.00951551	31	-4.48663	9.29827e-05	males
time	68100006	Lysophosphatidylcholine (C18:0) (**)	Phospholipids	Complex lipids, fatty acids and related	-0.0426926	0.00951551	31	-4.48663	9.29827e-05	females
(Intercept)	X18100230	Taurine	Miscellaneous	Miscellaneous	0.0715216	0.0160168	32	4.46541	9.3247e-05	females
(Intercept)	X18100245	Malate	Energy metabolism and related	Energy metabolism and related	-0.0641801	0.0142763	30	-4.49557	9.63813e-05	females
bmi	128100001	Androstenedione	Steroids and related	Hormones, signal substances and related	-0.171991	0.0262247	9	-6.55837	0.000104158	females
sampleAge	38100002	Pyruvate (minor: Phosphoenolpyruvate (PEP))	Energy metabolism and related	Energy metabolism and related	0.0933666	0.0210406	31	4.43745	0.000106902	males
sampleAge	38100002	Pyruvate (minor: Phosphoenolpyruvate (PEP))	Energy metabolism and related	Energy metabolism and related	0.0933666	0.0210406	31	4.43745	0.000106902	females
(Intercept)	X18100295	Glucuronic acid	Carbohydrates and related	Carbohydrates and related	0.03377	0.00757494	30	4.45812	0.000107038	males
(Intercept)	X68100010	Phosphatidylcholine (C16:1, C18:2) (**)	Phospholipids	Complex lipids, fatty acids and related	0.0590099	0.013314	31	4.43217	0.000108511	females
(Intercept)	X38100073	Phenylalanine	Amino acids	Amino acids and related	0.0613865	0.0138691	31	4.42612	0.000110388	males
(Intercept)	X38100075	Leucine	Amino acids	Amino acids and related	0.0754076	0.0173572	31	4.34446	0.000139072	males
bmi	38100028	Mannose	Carbohydrates and related	Carbohydrates and related	0.119698	0.0191112	9	6.26325	0.000147288	females
(Intercept)	X38100154	Glucose-1-phosphate (minor: Glucose)	Carbohydrates and related	Carbohydrates and related	0.0629599	0.0147718	32	4.26215	0.000166782	females
genderM	68100001	Lysophosphatidylcholine (C18:2) (**)	Phospholipids	Complex lipids, fatty acids and related	0.125062	0.0204471	9	6.11635	0.000175727	females
genderF	68100001	Lysophosphatidylcholine (C18:2) (**)	Phospholipids	Complex lipids, fatty acids and related	-0.125062	0.0204471	9	-6.11635	0.000175727	males
(Intercept)	X18100325	Creatine	Miscellaneous	Miscellaneous	0.117056	0.0274842	31	4.25904	0.00017695	females
age	68100002	Unknown lipid (68100002)	Unknown (lipid)	Unknown (lipid)	0.091197	0.0153604	9	5.93717	0.000218778	females
age	128100001	Androstenedione	Steroids and related	Hormones, signal substances and related	-0.110081	0.0186613	9	-5.89892	0.00022938	males
age	68100060	Unknown lipid (68100060)	Unknown (lipid)	Unknown (lipid)	0.273009	0.0469751	9	5.81178	0.000255674	females
genderF	18100325	Creatine	Miscellaneous	Miscellaneous	0.21088	0.0365089	9	5.77611	0.00026737	males
genderM	18100325	Creatine	Miscellaneous	Miscellaneous	-0.21088	0.0365089	9	-5.77611	0.00026737	females
bmi	18100325	Creatine	Miscellaneous	Miscellaneous	0.186112	0.0322771	9	5.76605	0.00027077	females
genderF:bmi	128100001	Androstenedione	Steroids and related	Hormones, signal substances and related	-0.174283	0.0303388	9	-5.74455	0.0002782	males
genderM:bmi	128100001	Androstenedione	Steroids and related	Hormones, signal substances and related	0.174283	0.0303388	9	5.74455	0.0002782	females
(Intercept)	X38100154	Glucose-1-phosphate (minor: Glucose)	Carbohydrates and related	Carbohydrates and related	0.0535681	0.0131401	32	4.0767	0.000282198	males
genderF:age	18100058	Cryptoxanthin	Miscellaneous	Miscellaneous	-0.178402	0.0316897	9	-5.62966	0.000321839	males
genderM:age	18100058	Cryptoxanthin	Miscellaneous	Miscellaneous	0.178402	0.0316897	9	5.62966	0.000321839	females
(Intercept)	X38100070	Valine	Amino acids	Amino acids and related	0.0726721	0.0179913	30	4.03929	0.000342727	males
sampleAge	38100466	Histidine	Amino acids	Amino acids and related	0.0383381	0.00960537	31	3.99132	0.000374224	females
sampleAge	38100466	Histidine	Amino acids	Amino acids and related	0.0383381	0.00960537	31	3.99132	0.000374224	males
(Intercept)	X18100321	Creatinine	Miscellaneous	Miscellaneous	0.0604817	0.0152268	32	3.97206	0.000378812	males
sampleAge	38100085	Lactate	Energy metabolism and related	Energy metabolism and related	0.11267	0.0283132	31	3.97942	0.000386804	males
sampleAge	38100085	Lactate	Energy metabolism and related	Energy metabolism and related	0.11267	0.0283132	31	3.97942	0.000386804	females
time	68100436	Unknown lipid (68100436)	Unknown (lipid)	Unknown (lipid)	-0.0486674	0.0123366	31	-3.94497	0.000425581	females
time	68100436	Unknown lipid (68100436)	Unknown (lipid)	Unknown (lipid)	-0.0486674	0.0123366	31	-3.94497	0.000425581	males
age	58100025	Indole-3-propionic acid (**)	Amino acids derivatives	Amino acids and related	0.322961	0.0600858	9	5.375	0.000447417	females
(Intercept)	X68100029	TAG (C18:2, C18:2) (plausible)	Glycerides Mono-, Di-, Triglycerides	Complex lipids, fatty acids and related	-0.124622	0.0319385	32	-3.90193	0.000460973	males
(Intercept)	X38100036	Glucose	Carbohydrates and related	Carbohydrates and related	0.0249255	0.00637865	30	3.90765	0.00049185	females
(Intercept)	X68100007	Unknown lipid (68100007)	Unknown (lipid)	Unknown (lipid)	0.0623381	0.0161212	32	3.86685	0.00050836	females
(Intercept)	X68100427	Unknown lipid (68100427)	Unknown (lipid)	Unknown (lipid)	0.0595683	0.0155421	31	3.8327	0.000580249	females
(Intercept)	X38100013	Lysine	Amino acids	Amino acids and related	0.0506176	0.0133007	31	3.80563	0.000625075	males
genderM:age	68100001	Lysophosphatidylcholine (C18:2) (**)	Phospholipids	Complex lipids, fatty acids and related	-0.10264	0.0201225	9	-5.10075	0.000644497	females
genderF:age	68100001	Lysophosphatidylcholine (C18:2) (**)	Phospholipids	Complex lipids, fatty acids and related	0.10264	0.0201225	9	5.10075	0.000644497	males
(Intercept)	X38100045	Glutamine	Amino acids	Amino acids and related	0.0724238	0.0191982	31	3.77243	0.000684677	males
genderM:age	68100060	Unknown lipid (68100060)	Unknown (lipid)	Unknown (lipid)	-0.285003	0.056451	9	-5.04868	0.000691582	females
genderF:age	68100060	Unknown lipid (68100060)	Unknown (lipid)	Unknown (lipid)	0.285003	0.056451	9	5.04868	0.000691582	males
bmi	38100051	Phosphate (inorganic and from organic phosphates)	Miscellaneous	Miscellaneous	0.0927369	0.0183967	9	5.04096	0.000698875	females
(Intercept)	X18100021	Glycerol-3-phosphate, polar fraction	Miscellaneous	Miscellaneous	0.109599	0.0280702	23	3.90445	0.000712987	males
(Intercept)	X78100025	4-Hydroxy-3-methoxymandelic acid	Catecholamines and other monoamines	Hormones, signal substances and related	0.297164	0.0792105	31	3.75158	0.000724901	females
sampleAge	68100014	Phosphatidylcholine (C18:1, C18:2) (**) (minor: Phosphatidylcholine (C16:0, C20:3))	Phospholipids	Complex lipids, fatty acids and related	0.00738867	0.00197019	30	3.75023	0.000754849	females
sampleAge	68100014	Phosphatidylcholine (C18:1, C18:2) (**) (minor: Phosphatidylcholine (C16:0, C20:3))	Phospholipids	Complex lipids, fatty acids and related	0.00738867	0.00197019	30	3.75023	0.000754849	males
genderF	18100245	Malate	Energy metabolism and related	Energy metabolism and related	-0.0941588	0.0189065	9	-4.98024	0.000759191	males
genderM	18100245	Malate	Energy metabolism and related	Energy metabolism and related	0.0941588	0.0189065	9	4.98024	0.000759191	females
(Intercept)	X38100079	Proline	Amino acids	Amino acids and related	-0.0691852	0.0185885	32	-3.72193	0.000759632	females
(Intercept)	X38100083	Threonic acid	Vitamins, cofactors and related	Vitamins, cofactors and related	0.0829602	0.0222373	31	3.73069	0.000767505	females
(Intercept)	X68100032	TAG (C18:1, C18:2) (plausible)	Glycerides Mono-, Di-, Triglycerides	Complex lipids, fatty acids and related	-0.105233	0.0283664	32	-3.70978	0.000785507	males
(Intercept)	X38100028	Mannose	Carbohydrates and related	Carbohydrates and related	0.0602958	0.0163585	31	3.68589	0.000867221	females
(Intercept)	X38100495	Ketoleucine	Amino acids derivatives	Amino acids and related	0.0915924	0.02494	32	3.67251	0.000870276	males
genderF:age	68100005	Lysophosphatidylcholine (C18:1) (**)	Phospholipids	Complex lipids, fatty acids and related	0.131612	0.0272271	9	4.83387	0.00092889	males
genderM:age	68100005	Lysophosphatidylcholine (C18:1) (**)	Phospholipids	Complex lipids, fatty acids and related	-0.131612	0.0272271	9	-4.83387	0.00092889	females
(Intercept)	X18100325	Creatine	Miscellaneous	Miscellaneous	-0.0938231	0.0256349	31	-3.65997	0.000930561	males
genderM:age	68100002	Unknown lipid (68100002)	Unknown (lipid)	Unknown (lipid)	-0.0959511	0.0199219	9	-4.81637	0.000951773	females
genderF:age	68100002	Unknown lipid (68100002)	Unknown (lipid)	Unknown (lipid)	0.0959511	0.0199219	9	4.81637	0.000951773	males
bmi:age	38100466	Histidine	Amino acids	Amino acids and related	0.0530044	0.0110406	9	4.80087	0.000972543	females
bmi:age	38100466	Histidine	Amino acids	Amino acids and related	0.0530044	0.0110406	9	4.80087	0.000972543	males
bmi	18100051	beta-Carotene	Vitamins, cofactors and related	Vitamins, cofactors and related	-0.116367	0.0243777	9	-4.77351	0.00101039	males
genderF:age	68100436	Unknown lipid (68100436)	Unknown (lipid)	Unknown (lipid)	0.12821	0.0269437	9	4.75842	0.00103196	males
genderM:age	68100436	Unknown lipid (68100436)	Unknown (lipid)	Unknown (lipid)	-0.12821	0.0269437	9	-4.75842	0.00103196	females
(Intercept)	X38100036	Glucose	Carbohydrates and related	Carbohydrates and related	0.0214139	0.00590201	30	3.62823	0.00104874	males
(Intercept)	X68100044	Unknown lipid (68100044)	Unknown (lipid)	Unknown (lipid)	-0.1308	0.0363673	32	-3.59665	0.00107112	males
(Intercept)	X58100015	Unknown polar (58100015)	Unknown (polar)	Unknown (polar)	0.028905	0.00791538	27	3.65175	0.00110343	males
bmi	38100013	Lysine	Amino acids	Amino acids and related	0.0755977	0.0160496	9	4.71026	0.00110411	males
age	68100436	Unknown lipid (68100436)	Unknown (lipid)	Unknown (lipid)	0.103506	0.0221412	9	4.67481	0.00116068	females
genderM	38100075	Leucine	Amino acids	Amino acids and related	0.114661	0.0246635	9	4.64902	0.00120379	females
genderF	38100075	Leucine	Amino acids	Amino acids and related	-0.114661	0.0246635	9	-4.64902	0.00120379	males
(Intercept)	X38100008	Methionine	Amino acids	Amino acids and related	0.0726257	0.0204982	31	3.54303	0.00127665	males
(Intercept)	X38101841	Glucosamine	Carbohydrates and related	Carbohydrates and related	0.10314	0.0290251	30	3.55347	0.00128095	females
(Intercept)	X68100030	TAG (C16:0, C18:2) (**)	Glycerides Mono-, Di-, Triglycerides	Complex lipids, fatty acids and related	-0.0772223	0.0219367	32	-3.52024	0.00131847	males
bmi	38100036	Glucose	Carbohydrates and related	Carbohydrates and related	0.0339335	0.00747211	9	4.54136	0.00140318	females
age	68100005	Lysophosphatidylcholine (C18:1) (**)	Phospholipids	Complex lipids, fatty acids and related	0.0996032	0.0220073	9	4.52591	0.00143459	females
bmi	68100010	Phosphatidylcholine (C16:1, C18:2) (**)	Phospholipids	Complex lipids, fatty acids and related	0.0703111	0.0155543	9	4.52035	0.00144606	females
time	68100010	Phosphatidylcholine (C16:1, C18:2) (**)	Phospholipids	Complex lipids, fatty acids and related	0.0316941	0.00914756	31	3.46476	0.00157475	males
time	68100010	Phosphatidylcholine (C16:1, C18:2) (**)	Phospholipids	Complex lipids, fatty acids and related	0.0316941	0.00914756	31	3.46476	0.00157475	females
age	18100058	Cryptoxanthin	Miscellaneous	Miscellaneous	0.091427	0.0207118	9	4.41425	0.00168517	males
(Intercept)	X38100074	Isoleucine	Amino acids	Amino acids and related	0.0714821	0.020892	32	3.42151	0.00172072	males
bmi	18100120	Coenzyme Q10	Vitamins, cofactors and related	Vitamins, cofactors and related	0.216749	0.0497651	9	4.35545	0.0018356	females
genderF	38100074	Isoleucine	Amino acids	Amino acids and related	-0.127349	0.0293525	9	-4.33862	0.00188126	males
genderM	38100074	Isoleucine	Amino acids	Amino acids and related	0.127349	0.0293525	9	4.33862	0.00188126	females
(Intercept)	X68100031	Unknown lipid (68100031)	Unknown (lipid)	Unknown (lipid)	-0.14168	0.0418502	32	-3.3854	0.00189545	males
sampleAge	38100051	Phosphate (inorganic and from organic phosphates)	Miscellaneous	Miscellaneous	-0.0420893	0.0124036	31	-3.39331	0.00190472	females
sampleAge	38100051	Phosphate (inorganic and from organic phosphates)	Miscellaneous	Miscellaneous	-0.0420893	0.0124036	31	-3.39331	0.00190472	males
genderM:bmi	38100036	Glucose	Carbohydrates and related	Carbohydrates and related	-0.037546	0.00869099	9	-4.32011	0.00193288	females
genderF:bmi	38100036	Glucose	Carbohydrates and related	Carbohydrates and related	0.037546	0.00869099	9	4.32011	0.00193288	males
genderM:age	68100040	Lysophosphatidylcholine (C20:4) (**)	Phospholipids	Complex lipids, fatty acids and related	-0.102279	0.0238884	9	-4.28154	0.00204532	females
genderF:age	68100040	Lysophosphatidylcholine (C20:4) (**)	Phospholipids	Complex lipids, fatty acids and related	0.102279	0.0238884	9	4.28154	0.00204532	males
genderF	68100005	Lysophosphatidylcholine (C18:1) (**)	Phospholipids	Complex lipids, fatty acids and related	-0.111223	0.0263194	9	-4.2259	0.00222001	males
genderM	68100005	Lysophosphatidylcholine (C18:1) (**)	Phospholipids	Complex lipids, fatty acids and related	0.111223	0.0263194	9	4.2259	0.00222001	females
bmi	58100159	Unknown polar (58100159)	Unknown (polar)	Unknown (polar)	0.0806172	0.0192409	9	4.18989	0.0023415	females
genderF	38100096	Adipinic acid	Miscellaneous	Miscellaneous	-0.0773424	0.0184697	9	-4.18753	0.00234972	males
genderM	38100096	Adipinic acid	Miscellaneous	Miscellaneous	0.0773424	0.0184697	9	4.18753	0.00234972	females
bmi	18100307	Pregnenolone sulfate	Steroids and related	Hormones, signal substances and related	-0.270462	0.0647594	9	-4.17641	0.00238879	males
genderM:bmi	38100466	Histidine	Amino acids	Amino acids and related	-0.0693783	0.0166654	9	-4.16302	0.00243676	females
genderF:bmi	38100466	Histidine	Amino acids	Amino acids and related	0.0693783	0.0166654	9	4.16302	0.00243676	males
genderM:age	68100006	Lysophosphatidylcholine (C18:0) (**)	Phospholipids	Complex lipids, fatty acids and related	-0.106926	0.0257099	9	-4.15893	0.0024516	females
genderF:age	68100006	Lysophosphatidylcholine (C18:0) (**)	Phospholipids	Complex lipids, fatty acids and related	0.106926	0.0257099	9	4.15893	0.0024516	males
bmi	58100028	3-Indoxylsulfuric acid	Amino acids derivatives	Amino acids and related	0.201873	0.0489268	9	4.12602	0.00257473	females
(Intercept)	X58100166	Unknown polar (58100166)	Unknown (polar)	Unknown (polar)	0.0494657	0.0151511	32	3.26483	0.00261119	females
age	58100022	Hippuric acid	Miscellaneous	Miscellaneous	0.310732	0.0757253	9	4.10341	0.00266309	females
(Intercept)	X38100010	Cysteine (minor: Cystine)	Amino acids	Amino acids and related	0.0839583	0.0257101	31	3.26557	0.00266727	males
age	68100006	Lysophosphatidylcholine (C18:0) (**)	Phospholipids	Complex lipids, fatty acids and related	0.0843301	0.0206846	9	4.07695	0.00277062	females
sampleAge	58100028	3-Indoxylsulfuric acid	Amino acids derivatives	Amino acids and related	-0.107881	0.0332219	30	-3.24728	0.00286618	males
sampleAge	58100028	3-Indoxylsulfuric acid	Amino acids derivatives	Amino acids and related	-0.107881	0.0332219	30	-3.24728	0.00286618	females
sampleAge	38100010	Cysteine (minor: Cystine)	Amino acids	Amino acids and related	-0.0574112	0.0177793	31	-3.2291	0.00293398	males
sampleAge	38100010	Cysteine (minor: Cystine)	Amino acids	Amino acids and related	-0.0574112	0.0177793	31	-3.2291	0.00293398	females
(Intercept)	X128100008	Progesterone	Steroids and related	Hormones, signal substances and related	-0.682206	0.211462	31	-3.22614	0.0029567	males
time	18100245	Malate	Energy metabolism and related	Energy metabolism and related	0.031789	0.00982612	30	3.23515	0.00295758	males
time	18100245	Malate	Energy metabolism and related	Energy metabolism and related	0.031789	0.00982612	30	3.23515	0.00295758	females
bmi	58100028	3-Indoxylsulfuric acid	Amino acids derivatives	Amino acids and related	0.187805	0.0467195	9	4.01984	0.00301877	males
sampleAge	18100316	O-Phosphotyrosine	Amino acids derivatives	Amino acids and related	0.0857117	0.0268691	31	3.18997	0.00324836	males
sampleAge	18100316	O-Phosphotyrosine	Amino acids derivatives	Amino acids and related	0.0857117	0.0268691	31	3.18997	0.00324836	females
genderM	68100040	Lysophosphatidylcholine (C20:4) (**)	Phospholipids	Complex lipids, fatty acids and related	0.0911501	0.0230928	9	3.94713	0.00336934	females
genderF	68100040	Lysophosphatidylcholine (C20:4) (**)	Phospholipids	Complex lipids, fatty acids and related	-0.0911501	0.0230928	9	-3.94713	0.00336934	males
bmi:age	128100016	Corticosterone	Steroids and related	Hormones, signal substances and related	-0.257755	0.0659539	9	-3.9081	0.00357505	males
bmi:age	128100016	Corticosterone	Steroids and related	Hormones, signal substances and related	-0.257755	0.0659539	9	-3.9081	0.00357505	females
bmi	78100002	Homovanillic acid (HVA)	Catecholamines and other monoamines	Hormones, signal substances and related	-0.183019	0.0475685	9	-3.84749	0.00392135	females
genderM	68100060	Unknown lipid (68100060)	Unknown (lipid)	Unknown (lipid)	0.209871	0.0545543	9	3.847	0.00392425	females
genderF	68100060	Unknown lipid (68100060)	Unknown (lipid)	Unknown (lipid)	-0.209871	0.0545543	9	-3.847	0.00392425	males
(Intercept)	X38101840	Mannosamine	Carbohydrates and related	Carbohydrates and related	0.119592	0.038483	32	3.10765	0.00393861	females
bmi	38100013	Lysine	Amino acids	Amino acids and related	0.0642783	0.0167221	9	3.84391	0.00394288	females
age	28100012	Eicosapentaenoic acid (C20:cis[5,8,11,14,17]5)	Fatty acids	Complex lipids, fatty acids and related	0.192729	0.050316	9	3.83037	0.00402545	females
(Intercept)	X68100040	Lysophosphatidylcholine (C20:4) (**)	Phospholipids	Complex lipids, fatty acids and related	-0.0570998	0.0184726	31	-3.09105	0.00419302	females
genderF	68100010	Phosphatidylcholine (C16:1, C18:2) (**)	Phospholipids	Complex lipids, fatty acids and related	0.0632599	0.0166485	9	3.79973	0.00421912	males
genderM	68100010	Phosphatidylcholine (C16:1, C18:2) (**)	Phospholipids	Complex lipids, fatty acids and related	-0.0632599	0.0166485	9	-3.79973	0.00421912	females
(Intercept)	X68100005	Lysophosphatidylcholine (C18:1) (**)	Phospholipids	Complex lipids, fatty acids and related	-0.0642908	0.0210532	31	-3.05373	0.00461316	females
(Intercept)	X38100140	Unknown polar (38100140)	Unknown (polar)	Unknown (polar)	0.0195028	0.0063744	30	3.05955	0.00463745	males
genderM	38100008	Methionine	Amino acids	Amino acids and related	0.108463	0.0290916	9	3.72834	0.00470952	females
genderF	38100008	Methionine	Amino acids	Amino acids and related	-0.108463	0.0290916	9	-3.72834	0.00470952	males
genderM	18100321	Creatinine	Miscellaneous	Miscellaneous	0.0795553	0.0213931	9	3.71874	0.0047799	females
genderF	18100321	Creatinine	Miscellaneous	Miscellaneous	-0.0795553	0.0213931	9	-3.71874	0.0047799	males
(Intercept)	X38100009	5-Oxoproline (minor: Folic acid, Glutamate, Glutamine)	Amino acids derivatives	Amino acids and related	0.0381777	0.0125657	31	3.03826	0.00479882	males
(Intercept)	X38100527	Oxalate	Miscellaneous	Miscellaneous	0.0354165	0.0116713	31	3.0345	0.004845	males
genderF	58100003	Indole-3-lactic acid (**)	Amino acids derivatives	Amino acids and related	-0.0883727	0.0239478	9	-3.69023	0.0049956	males
genderM	58100003	Indole-3-lactic acid (**)	Amino acids derivatives	Amino acids and related	0.0883727	0.0239478	9	3.69023	0.0049956	females
age	68100040	Lysophosphatidylcholine (C20:4) (**)	Phospholipids	Complex lipids, fatty acids and related	0.070732	0.0192394	9	3.67642	0.00510373	females
age	38100051	Phosphate (inorganic and from organic phosphates)	Miscellaneous	Miscellaneous	-0.0632107	0.0172431	9	-3.66585	0.00518816	females
bmi	68100001	Lysophosphatidylcholine (C18:2) (**)	Phospholipids	Complex lipids, fatty acids and related	-0.0662512	0.0180864	9	-3.66305	0.00521078	females
genderM	18100021	Glycerol-3-phosphate, polar fraction	Miscellaneous	Miscellaneous	0.189435	0.0401519	5	4.71795	0.00525221	females
genderF	18100021	Glycerol-3-phosphate, polar fraction	Miscellaneous	Miscellaneous	-0.189435	0.0401519	5	-4.71795	0.00525221	males
genderF:age	58100025	Indole-3-propionic acid (**)	Amino acids derivatives	Amino acids and related	0.28455	0.0779293	9	3.65139	0.00530609	males
genderM:age	58100025	Indole-3-propionic acid (**)	Amino acids derivatives	Amino acids and related	-0.28455	0.0779293	9	-3.65139	0.00530609	females
age	18100325	Creatine	Miscellaneous	Miscellaneous	-0.0852173	0.0234036	9	-3.64121	0.00539075	males
(Intercept)	X68100041	TAG (C16:0, C16:1) (**)	Glycerides Mono-, Di-, Triglycerides	Complex lipids, fatty acids and related	-0.114701	0.0384141	31	-2.98591	0.00548081	males
age	68100012	Phosphatidylcholine No 02 (**)	Phospholipids	Complex lipids, fatty acids and related	0.0473968	0.0130634	9	3.62822	0.00550081	females
genderF	18100230	Taurine	Miscellaneous	Miscellaneous	0.0725097	0.0200172	9	3.62237	0.00555121	males
genderM	18100230	Taurine	Miscellaneous	Miscellaneous	-0.0725097	0.0200172	9	-3.62237	0.00555121	females
age	68100048	Unknown lipid (68100048)	Unknown (lipid)	Unknown (lipid)	0.0427544	0.0118225	9	3.61638	0.0056033	females
(Intercept)	X58100154	Unknown polar (58100154)	Unknown (polar)	Unknown (polar)	0.0419562	0.0142055	31	2.95352	0.00594772	males
(Intercept)	X68100060	Unknown lipid (68100060)	Unknown (lipid)	Unknown (lipid)	-0.1286	0.04363	31	-2.9475	0.00603858	females
(Intercept)	X58100149	Unknown polar (58100149)	Unknown (polar)	Unknown (polar)	0.0736816	0.0250824	31	2.93758	0.0061911	females
sampleAge	68100053	Unknown lipid (68100053)	Unknown (lipid)	Unknown (lipid)	0.0244456	0.00834187	31	2.93047	0.00630277	males
sampleAge	68100053	Unknown lipid (68100053)	Unknown (lipid)	Unknown (lipid)	0.0244456	0.00834187	31	2.93047	0.00630277	females
age	68100001	Lysophosphatidylcholine (C18:2) (**)	Phospholipids	Complex lipids, fatty acids and related	0.0628541	0.0178137	9	3.5284	0.00643004	females
(Intercept)	X78100024	3,4-Dihydroxyphenylalanine (DOPA)	Catecholamines and other monoamines	Hormones, signal substances and related	0.0647596	0.0221747	31	2.92042	0.00646353	females
age	128100001	Androstenedione	Steroids and related	Hormones, signal substances and related	-0.0778788	0.022148	9	-3.51629	0.00655356	females
genderF	38100495	Ketoleucine	Amino acids derivatives	Amino acids and related	-0.122252	0.0350398	9	-3.48896	0.00684131	males
genderM	38100495	Ketoleucine	Amino acids derivatives	Amino acids and related	0.122252	0.0350398	9	3.48896	0.00684131	females
age	28100026	Palmitoleic acid (C16:cis[9]1)	Fatty acids	Complex lipids, fatty acids and related	0.135246	0.0389127	9	3.47563	0.00698645	males
age	78100008	3,4-Dihydroxyphenylglycol (DOPEG)	Catecholamines and other monoamines	Hormones, signal substances and related	0.0631656	0.0181876	9	3.47301	0.0070154	males
bmi	38100466	Histidine	Amino acids	Amino acids and related	-0.0474117	0.0136734	9	-3.46743	0.00707735	males
genderM:bmi	68100048	Unknown lipid (68100048)	Unknown (lipid)	Unknown (lipid)	-0.0513963	0.0148556	9	-3.45972	0.00716398	females
genderF:bmi	68100048	Unknown lipid (68100048)	Unknown (lipid)	Unknown (lipid)	0.0513963	0.0148556	9	3.45972	0.00716398	males
genderM:bmi	38100028	Mannose	Carbohydrates and related	Carbohydrates and related	-0.076119	0.0221003	9	-3.44425	0.00734112	females
genderF:bmi	38100028	Mannose	Carbohydrates and related	Carbohydrates and related	0.076119	0.0221003	9	3.44425	0.00734112	males
(Intercept)	X68100059	Unknown lipid (68100059)	Unknown (lipid)	Unknown (lipid)	-0.100737	0.0353195	32	-2.85218	0.00754616	males
bmi	28100019	Cholesterol	Cholesterol, bile acids, fatty alcohols and related	Complex lipids, fatty acids and related	0.0697951	0.0203915	9	3.42276	0.00759469	females
time	68100003	Lysophosphatidylcholine (C16:0) (plausible)	Phospholipids	Complex lipids, fatty acids and related	-0.0193621	0.00678165	31	-2.85508	0.00760811	females
time	68100003	Lysophosphatidylcholine (C16:0) (plausible)	Phospholipids	Complex lipids, fatty acids and related	-0.0193621	0.00678165	31	-2.85508	0.00760811	males
bmi	28100056	Hexadecanol	Cholesterol, bile acids, fatty alcohols and related	Complex lipids, fatty acids and related	0.0654438	0.0191291	9	3.42117	0.00761385	males
age	68100003	Lysophosphatidylcholine (C16:0) (plausible)	Phospholipids	Complex lipids, fatty acids and related	0.0365714	0.0107103	9	3.41461	0.00769331	females
(Intercept)	X68100057	Unknown lipid (68100057)	Unknown (lipid)	Unknown (lipid)	-0.1259	0.0442818	32	-2.84315	0.00771813	males
genderF:age	68100036	Lysophosphatidylcholine (C17:0) (plausible)	Phospholipids	Complex lipids, fatty acids and related	0.131342	0.0385689	9	3.40538	0.00780651	males
genderM:age	68100036	Lysophosphatidylcholine (C17:0) (plausible)	Phospholipids	Complex lipids, fatty acids and related	-0.131342	0.0385689	9	-3.40538	0.00780651	females
sampleAge	58100130	Succinate (**)	Energy metabolism and related	Energy metabolism and related	0.0079564	0.00280016	31	2.84141	0.00787048	females
sampleAge	58100130	Succinate (**)	Energy metabolism and related	Energy metabolism and related	0.0079564	0.00280016	31	2.84141	0.00787048	males
sampleAge	58100149	Unknown polar (58100149)	Unknown (polar)	Unknown (polar)	0.0564041	0.0198577	31	2.84042	0.00788979	males
sampleAge	58100149	Unknown polar (58100149)	Unknown (polar)	Unknown (polar)	0.0564041	0.0198577	31	2.84042	0.00788979	females
genderF:bmi	68100010	Phosphatidylcholine (C16:1, C18:2) (**)	Phospholipids	Complex lipids, fatty acids and related	0.0608387	0.0179872	9	3.38233	0.00809695	males
genderM:bmi	68100010	Phosphatidylcholine (C16:1, C18:2) (**)	Phospholipids	Complex lipids, fatty acids and related	-0.0608387	0.0179872	9	-3.38233	0.00809695	females
age	68100036	Lysophosphatidylcholine (C17:0) (plausible)	Phospholipids	Complex lipids, fatty acids and related	0.103803	0.0307091	9	3.38019	0.00812455	females
bmi	78100022	Adrenaline (Epinephrine)	Catecholamines and other monoamines	Hormones, signal substances and related	-0.146834	0.0435134	9	-3.37446	0.00819874	males
genderF	58100021	Testosterone-17-sulfate (plausible) (minor: Dehydroepiandrosterone sulfate)	Steroids and related	Hormones, signal substances and related	-0.318564	0.0945581	9	-3.36897	0.00827046	males
genderM	58100021	Testosterone-17-sulfate (plausible) (minor: Dehydroepiandrosterone sulfate)	Steroids and related	Hormones, signal substances and related	0.318564	0.0945581	9	3.36897	0.00827046	females
sampleAge	58100027	Unknown polar (58100027)	Unknown (polar)	Unknown (polar)	-0.145354	0.0505034	24	-2.8781	0.00827485	males
sampleAge	58100027	Unknown polar (58100027)	Unknown (polar)	Unknown (polar)	-0.145354	0.0505034	24	-2.8781	0.00827485	females
(Intercept)	X58100027	Unknown polar (58100027)	Unknown (polar)	Unknown (polar)	-0.218493	0.075916	24	-2.87808	0.00827518	females
genderM	68100009	Unknown lipid (68100009)	Unknown (lipid)	Unknown (lipid)	-0.0646515	0.0191969	9	-3.3678	0.00828581	females
genderF	68100009	Unknown lipid (68100009)	Unknown (lipid)	Unknown (lipid)	0.0646515	0.0191969	9	3.3678	0.00828581	males
genderM	18100035	Tryptophan	Amino acids	Amino acids and related	0.07502	0.0223333	9	3.35911	0.00840106	females
genderF	18100035	Tryptophan	Amino acids	Amino acids and related	-0.07502	0.0223333	9	-3.35911	0.00840106	males
age	78100004	5-Hydroxy-3-indoleacetic acid (5-HIAA)	Catecholamines and other monoamines	Hormones, signal substances and related	0.0674368	0.0200848	9	3.35761	0.00842112	males
bmi	38101809	Pseudouridine (plausible)	Nucleobases and related	Nucleobases and related	-0.0575828	0.017166	9	-3.35447	0.00846319	males
genderF:age	128100014	11-Deoxycortisol	Steroids and related	Hormones, signal substances and related	0.208235	0.062111	9	3.35262	0.0084881	males
genderM:age	128100014	11-Deoxycortisol	Steroids and related	Hormones, signal substances and related	-0.208235	0.062111	9	-3.35262	0.0084881	females
(Intercept)	X38101841	Glucosamine	Carbohydrates and related	Carbohydrates and related	0.0699279	0.0248803	30	2.81057	0.00862699	males
bmi:age	68100059	Unknown lipid (68100059)	Unknown (lipid)	Unknown (lipid)	0.113574	0.0339858	9	3.3418	0.00863543	males
bmi:age	68100059	Unknown lipid (68100059)	Unknown (lipid)	Unknown (lipid)	0.113574	0.0339858	9	3.3418	0.00863543	females
bmi	18100362	Phosphocreatine	Miscellaneous	Miscellaneous	0.0998513	0.0300442	9	3.32348	0.00889089	males
genderF:age	58100028	3-Indoxylsulfuric acid	Amino acids derivatives	Amino acids and related	-0.179248	0.0544349	9	-3.29289	0.00933513	males
genderM:age	58100028	3-Indoxylsulfuric acid	Amino acids derivatives	Amino acids and related	0.179248	0.0544349	9	3.29289	0.00933513	females
bmi	68100003	Lysophosphatidylcholine (C16:0) (plausible)	Phospholipids	Complex lipids, fatty acids and related	-0.033155	0.0101129	9	-3.27847	0.00955252	males
age	68100013	Phosphatidylcholine (C16:0, C18:2) (**)	Phospholipids	Complex lipids, fatty acids and related	0.00634012	0.00193616	9	3.27458	0.00961212	females
bmi:age	38100051	Phosphate (inorganic and from organic phosphates)	Miscellaneous	Miscellaneous	-0.0465478	0.0142569	9	-3.26492	0.00976167	females
bmi:age	38100051	Phosphate (inorganic and from organic phosphates)	Miscellaneous	Miscellaneous	-0.0465478	0.0142569	9	-3.26492	0.00976167	males
bmi	78100033	4-Hydroxy-3-methoxyphenylglycol (HMPG)	Catecholamines and other monoamines	Hormones, signal substances and related	-0.202329	0.0619769	9	-3.26459	0.00976674	females
(Intercept)	X38100508	Uric acid	Nucleobases and related	Nucleobases and related	0.103923	0.0378356	32	2.74671	0.00979997	males
(Intercept)	X18100307	Pregnenolone sulfate	Steroids and related	Hormones, signal substances and related	-0.171145	0.0623244	32	-2.74603	0.00981626	females
genderM:age	78100008	3,4-Dihydroxyphenylglycol (DOPEG)	Catecholamines and other monoamines	Hormones, signal substances and related	0.0910718	0.0279961	9	3.25301	0.00994927	females
genderF:age	78100008	3,4-Dihydroxyphenylglycol (DOPEG)	Catecholamines and other monoamines	Hormones, signal substances and related	-0.0910718	0.0279961	9	-3.25301	0.00994928	males
age	58100028	3-Indoxylsulfuric acid	Amino acids derivatives	Amino acids and related	-0.156747	0.0481894	9	-3.25274	0.0099537	females
age	18100058	Cryptoxanthin	Miscellaneous	Miscellaneous	-0.0869753	0.0267587	9	-3.25036	0.00999162	females
genderM	68100002	Unknown lipid (68100002)	Unknown (lipid)	Unknown (lipid)	0.0623166	0.0192654	9	3.23463	0.0102463	females
genderF	68100002	Unknown lipid (68100002)	Unknown (lipid)	Unknown (lipid)	-0.0623166	0.0192654	9	-3.23463	0.0102463	males
age	128100016	Corticosterone	Steroids and related	Hormones, signal substances and related	-0.20869	0.064692	9	-3.2259	0.0103906	males
age	38100466	Histidine	Amino acids	Amino acids and related	0.04299	0.0133531	9	3.21948	0.0104982	females
sampleAge	28100482	dihomo-gamma-Linolenic acid (C20:cis[8,11,14]3)	Fatty acids	Complex lipids, fatty acids and related	0.0563947	0.0207716	31	2.71499	0.0107328	females
sampleAge	28100482	dihomo-gamma-Linolenic acid (C20:cis[8,11,14]3)	Fatty acids	Complex lipids, fatty acids and related	0.0563947	0.0207716	31	2.71499	0.0107328	males
bmi	28100056	Hexadecanol	Cholesterol, bile acids, fatty alcohols and related	Complex lipids, fatty acids and related	0.0694282	0.0217208	9	3.1964	0.0108941	females
(Intercept)	X128100001	Androstenedione	Steroids and related	Hormones, signal substances and related	0.053446	0.0197719	32	2.70313	0.0109032	males
genderF:bmi	58100159	Unknown polar (58100159)	Unknown (polar)	Unknown (polar)	0.0710605	0.0222594	9	3.19239	0.0109644	males
genderM:bmi	58100159	Unknown polar (58100159)	Unknown (polar)	Unknown (polar)	-0.0710605	0.0222594	9	-3.19239	0.0109644	females
(Intercept)	X68100433	Unknown lipid (68100433)	Unknown (lipid)	Unknown (lipid)	0.0981257	0.0363334	32	2.7007	0.0109682	females
time	18100035	Tryptophan	Amino acids	Amino acids and related	-0.0291973	0.0107668	30	-2.7118	0.0109682	females
time	18100035	Tryptophan	Amino acids	Amino acids and related	-0.0291973	0.0107668	30	-2.7118	0.0109682	males
(Intercept)	X78100024	3,4-Dihydroxyphenylalanine (DOPA)	Catecholamines and other monoamines	Hormones, signal substances and related	0.055489	0.0205405	31	2.70144	0.0110916	males
age	68100010	Phosphatidylcholine (C16:1, C18:2) (**)	Phospholipids	Complex lipids, fatty acids and related	0.036446	0.0114575	9	3.18097	0.0111674	males
genderM:age	68100012	Phosphatidylcholine No 02 (**)	Phospholipids	Complex lipids, fatty acids and related	-0.05014	0.0157779	9	-3.17786	0.0112234	females
genderF:age	68100012	Phosphatidylcholine No 02 (**)	Phospholipids	Complex lipids, fatty acids and related	0.05014	0.0157779	9	3.17786	0.0112234	males
bmi	78100025	4-Hydroxy-3-methoxymandelic acid	Catecholamines and other monoamines	Hormones, signal substances and related	-0.293299	0.0923945	9	-3.17442	0.0112855	females
(Intercept)	X68100041	TAG (C16:0, C16:1) (**)	Glycerides Mono-, Di-, Triglycerides	Complex lipids, fatty acids and related	-0.110882	0.0411833	31	-2.69239	0.0113374	females
bmi	18100245	Malate	Energy metabolism and related	Energy metabolism and related	-0.0527556	0.0167236	9	-3.15456	0.0116518	females
sampleAge	68100427	Unknown lipid (68100427)	Unknown (lipid)	Unknown (lipid)	0.0329369	0.0123047	31	2.67678	0.0117733	females
sampleAge	68100427	Unknown lipid (68100427)	Unknown (lipid)	Unknown (lipid)	0.0329369	0.0123047	31	2.67678	0.0117733	males
genderM	38100054	Erythrol	Carbohydrates and related	Carbohydrates and related	0.0851554	0.0271551	9	3.13589	0.0120072	females
genderF	38100054	Erythrol	Carbohydrates and related	Carbohydrates and related	-0.0851554	0.0271551	9	-3.13589	0.0120072	males
genderF	38100073	Phenylalanine	Amino acids	Amino acids and related	-0.0614996	0.0196623	9	-3.1278	0.0121648	males
genderM	38100073	Phenylalanine	Amino acids	Amino acids and related	0.0614996	0.0196623	9	3.1278	0.0121648	females
bmi	38101841	Glucosamine	Carbohydrates and related	Carbohydrates and related	0.0901906	0.0290398	9	3.10576	0.0126049	males
genderF:age	68100021	Unknown lipid (68100021)	Unknown (lipid)	Unknown (lipid)	-0.0811015	0.026145	9	-3.10199	0.0126817	males
genderM:age	68100021	Unknown lipid (68100021)	Unknown (lipid)	Unknown (lipid)	0.0811015	0.026145	9	3.10199	0.0126817	females
bmi	68100054	Sphingomyelin No 02 (plausible)	Sphingolipids	Complex lipids, fatty acids and related	0.0390901	0.0126055	9	3.10103	0.0127014	females
bmi	38100083	Threonic acid	Vitamins, cofactors and related	Vitamins, cofactors and related	0.0808517	0.0261205	9	3.09534	0.0128185	females
age	128100014	11-Deoxycortisol	Steroids and related	Hormones, signal substances and related	-0.124957	0.0405945	9	-3.07817	0.0131789	males
genderM:bmi	28100052	Lignoceric acid (C24:0)	Fatty acids	Complex lipids, fatty acids and related	-0.127226	0.0413454	9	-3.07714	0.0132008	females
genderF:bmi	28100052	Lignoceric acid (C24:0)	Fatty acids	Complex lipids, fatty acids and related	0.127226	0.0413454	9	3.07714	0.0132008	males
bmi	68100007	Unknown lipid (68100007)	Unknown (lipid)	Unknown (lipid)	0.0584949	0.0190205	9	3.07536	0.0132389	females
(Intercept)	X58100010	Unknown polar (58100010)	Unknown (polar)	Unknown (polar)	-0.0838347	0.0319652	32	-2.62269	0.0132489	females
time	68100036	Lysophosphatidylcholine (C17:0) (plausible)	Phospholipids	Complex lipids, fatty acids and related	-0.0324272	0.0123429	31	-2.62721	0.013263	males
time	68100036	Lysophosphatidylcholine (C17:0) (plausible)	Phospholipids	Complex lipids, fatty acids and related	-0.0324272	0.0123429	31	-2.62721	0.013263	females
genderF:bmi	38100083	Threonic acid	Vitamins, cofactors and related	Vitamins, cofactors and related	0.0936468	0.0305314	9	3.06723	0.013414	males
genderM:bmi	38100083	Threonic acid	Vitamins, cofactors and related	Vitamins, cofactors and related	-0.0936468	0.0305314	9	-3.06723	0.013414	females
genderM:bmi	68100054	Sphingomyelin No 02 (plausible)	Sphingolipids	Complex lipids, fatty acids and related	-0.0445368	0.0145831	9	-3.054	0.0137039	females
genderF:bmi	68100054	Sphingomyelin No 02 (plausible)	Sphingolipids	Complex lipids, fatty acids and related	0.0445368	0.0145831	9	3.054	0.0137039	males
bmi	58100027	Unknown polar (58100027)	Unknown (polar)	Unknown (polar)	-0.272986	0.0870774	8	-3.13499	0.0139101	females
age	18100159	Citrulline	Amino acids derivatives	Amino acids and related	0.0647126	0.0212648	9	3.04319	0.0139458	females
(Intercept)	X58100171	Unknown polar (58100171)	Unknown (polar)	Unknown (polar)	-0.0294384	0.0113137	31	-2.60201	0.0140854	males
bmi	28101329	Unknown lipid (28101329)	Unknown (lipid)	Unknown (lipid)	0.209338	0.0689357	9	3.03672	0.0140926	females
bmi	18100281	Coenzyme Q9	Vitamins, cofactors and related	Vitamins, cofactors and related	0.145402	0.0479678	9	3.03125	0.014218	females
genderF:bmi	78100002	Homovanillic acid (HVA)	Catecholamines and other monoamines	Hormones, signal substances and related	-0.166572	0.0550309	9	-3.02688	0.0143188	males
genderM:bmi	78100002	Homovanillic acid (HVA)	Catecholamines and other monoamines	Hormones, signal substances and related	0.166572	0.0550309	9	3.02688	0.0143188	females
bmi	28100007	Stearic acid (C18:0)	Fatty acids	Complex lipids, fatty acids and related	0.0927484	0.0306728	9	3.02379	0.0143906	males
genderM:age	68100427	Unknown lipid (68100427)	Unknown (lipid)	Unknown (lipid)	-0.0612262	0.0202578	9	-3.02236	0.0144241	females
genderF:age	68100427	Unknown lipid (68100427)	Unknown (lipid)	Unknown (lipid)	0.0612262	0.0202578	9	3.02236	0.0144241	males
(Intercept)	X68100045	Unknown lipid (68100045)	Unknown (lipid)	Unknown (lipid)	0.109703	0.0422493	30	2.59657	0.014444	females
(Intercept)	X38100003	Alanine	Amino acids	Amino acids and related	0.0593372	0.0229464	32	2.58591	0.01447	males
time	58100145	Unknown polar (58100145)	Unknown (polar)	Unknown (polar)	0.0495418	0.0191548	31	2.58639	0.0146187	males
time	58100145	Unknown polar (58100145)	Unknown (polar)	Unknown (polar)	0.0495418	0.0191548	31	2.58639	0.0146187	females
bmi	38100753	Cystine	Amino acids derivatives	Amino acids and related	0.0866797	0.0289732	9	2.99172	0.0151585	females
(Intercept)	X18100021	Glycerol-3-phosphate, polar fraction	Miscellaneous	Miscellaneous	-0.0798361	0.0304384	23	-2.62288	0.0152093	females
age	68100001	Lysophosphatidylcholine (C18:2) (**)	Phospholipids	Complex lipids, fatty acids and related	-0.0397857	0.0133916	9	-2.97093	0.0156787	males
age	38100028	Mannose	Carbohydrates and related	Carbohydrates and related	-0.0526339	0.0177503	9	-2.96524	0.0158244	females
(Intercept)	X68100001	Lysophosphatidylcholine (C18:2) (**)	Phospholipids	Complex lipids, fatty acids and related	0.0365412	0.0142859	30	2.55785	0.0158248	males
age	68100016	Phosphatidylcholine (C16:0, C16:0) (**)	Phospholipids	Complex lipids, fatty acids and related	-0.0318884	0.0107626	9	-2.96289	0.0158847	females
(Intercept)	X28100052	Lignoceric acid (C24:0)	Fatty acids	Complex lipids, fatty acids and related	0.0685262	0.0269449	32	2.5432	0.0160182	males
sampleAge	28100072	Tricosanoic acid (C23:0)	Fatty acids	Complex lipids, fatty acids and related	0.0451939	0.0177565	30	2.54521	0.0163012	females
sampleAge	28100072	Tricosanoic acid (C23:0)	Fatty acids	Complex lipids, fatty acids and related	0.0451939	0.0177565	30	2.54521	0.0163012	males
bmi	28100052	Lignoceric acid (C24:0)	Fatty acids	Complex lipids, fatty acids and related	0.1051	0.0357388	9	2.9408	0.0164654	females
(Intercept)	X58100032	Unknown polar (58100032)	Unknown (polar)	Unknown (polar)	-0.360857	0.142486	31	-2.53258	0.0166019	females
bmi	78100025	4-Hydroxy-3-methoxymandelic acid	Catecholamines and other monoamines	Hormones, signal substances and related	-0.234344	0.0799814	9	-2.92998	0.0167575	males
(Intercept)	X28100099	Unknown lipid (28100099)	Unknown (lipid)	Unknown (lipid)	0.0607356	0.0240419	31	2.52624	0.0168512	males
time	28100099	Unknown lipid (28100099)	Unknown (lipid)	Unknown (lipid)	-0.0351051	0.0139	31	-2.52555	0.0168785	females
time	28100099	Unknown lipid (28100099)	Unknown (lipid)	Unknown (lipid)	-0.0351051	0.0139	31	-2.52555	0.0168785	males
(Intercept)	X68100005	Lysophosphatidylcholine (C18:1) (**)	Phospholipids	Complex lipids, fatty acids and related	0.0469323	0.0185996	31	2.5233	0.0169679	males
genderF:bmi	18100120	Coenzyme Q10	Vitamins, cofactors and related	Vitamins, cofactors and related	0.167912	0.0575592	9	2.9172	0.0171096	males
genderM:bmi	18100120	Coenzyme Q10	Vitamins, cofactors and related	Vitamins, cofactors and related	-0.167912	0.0575592	9	-2.9172	0.0171096	females
bmi	28100045	Galactose, lipid fraction	Glycolipids	Complex lipids, fatty acids and related	0.0774417	0.0265503	9	2.91679	0.0171209	females
bmi	68100005	Lysophosphatidylcholine (C18:1) (**)	Phospholipids	Complex lipids, fatty acids and related	-0.0719634	0.024708	9	-2.91255	0.0172395	females
(Intercept)	X68100026	DAG (C18:1, C18:2) (plausible)	Glycerides Mono-, Di-, Triglycerides	Complex lipids, fatty acids and related	-0.0856175	0.0341198	32	-2.50932	0.017353	males
age	38100046	Ornithine (minor: Arginine, Citrulline)	Amino acids derivatives	Amino acids and related	0.0910388	0.031371	9	2.902	0.0175381	females
(Intercept)	X38100054	Erythrol	Carbohydrates and related	Carbohydrates and related	0.0477869	0.0190895	31	2.50331	0.0177821	males
bmi	28100044	Glycerol phosphate, lipid fraction	Phospholipids	Complex lipids, fatty acids and related	0.117588	0.0406509	9	2.89262	0.017808	females
(Intercept)	X68100043	TAG (C18:2, C18:3) (**)	Glycerides Mono-, Di-, Triglycerides	Complex lipids, fatty acids and related	-0.129207	0.0517768	32	-2.49546	0.0179279	males
genderM	18100295	Glucuronic acid	Carbohydrates and related	Carbohydrates and related	0.0312771	0.0108427	9	2.88463	0.0180415	females
genderF	18100295	Glucuronic acid	Carbohydrates and related	Carbohydrates and related	-0.0312771	0.0108427	9	-2.88463	0.0180415	males
genderM:age	38100753	Cystine	Amino acids derivatives	Amino acids and related	0.0924904	0.0320918	9	2.88206	0.0181172	females
genderF:age	38100753	Cystine	Amino acids derivatives	Amino acids and related	-0.0924904	0.0320918	9	-2.88206	0.0181172	males
bmi	38100154	Glucose-1-phosphate (minor: Glucose)	Carbohydrates and related	Carbohydrates and related	0.0501858	0.0174285	9	2.87952	0.0181922	females
bmi	68100049	Phosphatidylcholine (C16:0, C20:4) (**) (minor: Phosphatidylcholine (C18:2, C18:2))	Phospholipids	Complex lipids, fatty acids and related	0.00776221	0.00269567	9	2.87951	0.0181925	females
bmi	28100086	Phosphate, lipid fraction	Phospholipids	Complex lipids, fatty acids and related	0.0710673	0.0248271	9	2.8625	0.0187041	females
bmi	28100070	Eicosenoic acid (C20:cis[11]1)	Fatty acids	Complex lipids, fatty acids and related	0.140245	0.0490302	9	2.86039	0.0187685	males
bmi	38100463	1,5-Anhydrosorbitol	Carbohydrates and related	Carbohydrates and related	-0.088864	0.0311325	9	-2.85438	0.0189533	males
(Intercept)	X38100463	1,5-Anhydrosorbitol	Carbohydrates and related	Carbohydrates and related	0.0739249	0.0299619	32	2.46729	0.0191505	females
genderF:bmi	28100019	Cholesterol	Cholesterol, bile acids, fatty alcohols and related	Complex lipids, fatty acids and related	0.0670403	0.0235904	9	2.84184	0.0193449	males
genderM:bmi	28100019	Cholesterol	Cholesterol, bile acids, fatty alcohols and related	Complex lipids, fatty acids and related	-0.0670403	0.0235904	9	-2.84184	0.0193449	females
age	68100056	Unknown lipid (68100056)	Unknown (lipid)	Unknown (lipid)	0.102434	0.0361126	9	2.83651	0.0195139	males
genderF	38100010	Cysteine (minor: Cystine)	Amino acids	Amino acids and related	-0.103364	0.0364604	9	-2.83496	0.0195633	males
genderM	38100010	Cysteine (minor: Cystine)	Amino acids	Amino acids and related	0.103364	0.0364604	9	2.83496	0.0195633	females
(Intercept)	X68100002	Unknown lipid (68100002)	Unknown (lipid)	Unknown (lipid)	0.0337028	0.0137124	32	2.45784	0.0195779	males
bmi	28100011	Arachidonic acid (C20:cis[5,8,11,14]4)	Fatty acids	Complex lipids, fatty acids and related	0.147667	0.0521355	9	2.83238	0.0196461	females
bmi:age	58100130	Succinate (**)	Energy metabolism and related	Energy metabolism and related	0.00911008	0.00321856	9	2.83049	0.0197067	females
bmi:age	58100130	Succinate (**)	Energy metabolism and related	Energy metabolism and related	0.00911008	0.00321856	9	2.83049	0.0197067	males
sampleAge	38100009	5-Oxoproline (minor: Folic acid, Glutamate, Glutamine)	Amino acids derivatives	Amino acids and related	-0.0248251	0.0101034	31	-2.4571	0.0198029	males
sampleAge	38100009	5-Oxoproline (minor: Folic acid, Glutamate, Glutamine)	Amino acids derivatives	Amino acids and related	-0.0248251	0.0101034	31	-2.4571	0.0198029	females
sampleAge	58100032	Unknown polar (58100032)	Unknown (polar)	Unknown (polar)	-0.224231	0.0913302	31	-2.45517	0.0198915	females
sampleAge	58100032	Unknown polar (58100032)	Unknown (polar)	Unknown (polar)	-0.224231	0.0913302	31	-2.45517	0.0198915	males
time	58100028	3-Indoxylsulfuric acid	Amino acids derivatives	Amino acids and related	-0.0706716	0.0287474	30	-2.45836	0.0199493	females
time	58100028	3-Indoxylsulfuric acid	Amino acids derivatives	Amino acids and related	-0.0706716	0.0287474	30	-2.45836	0.0199493	males
(Intercept)	X68100009	Unknown lipid (68100009)	Unknown (lipid)	Unknown (lipid)	0.0376806	0.0153555	31	2.45389	0.0199506	females
(Intercept)	X68100035	Unknown lipid (68100035)	Unknown (lipid)	Unknown (lipid)	-0.00637678	0.00260117	31	-2.4515	0.0200612	males
bmi	28100489	3-O-Methylsphingosine (plausible) (minor: Sphingolipids, erythro-Sphingosine, threo-Sphingosine)	Sphingolipids	Complex lipids, fatty acids and related	0.147484	0.052334	9	2.81813	0.0201082	females
bmi	28100495	erythro-Sphingosine (minor: Sphingolipids)	Sphingolipids	Complex lipids, fatty acids and related	0.106491	0.0379575	9	2.80552	0.0205266	females
time	68100051	Phosphatidylcholine (C18:0, C18:1) (**)	Phospholipids	Complex lipids, fatty acids and related	-0.0114727	0.00469957	30	-2.44123	0.020752	females
time	68100051	Phosphatidylcholine (C18:0, C18:1) (**)	Phospholipids	Complex lipids, fatty acids and related	-0.0114727	0.00469957	30	-2.44123	0.020752	males
age	58100027	Unknown polar (58100027)	Unknown (polar)	Unknown (polar)	0.211318	0.0736443	8	2.86944	0.0208469	females
genderF:bmi	38100096	Adipinic acid	Miscellaneous	Miscellaneous	-0.053214	0.0190752	9	-2.78969	0.0210647	males
genderM:bmi	38100096	Adipinic acid	Miscellaneous	Miscellaneous	0.053214	0.0190752	9	2.78969	0.0210647	females
genderF	38100160	Tyrosine	Amino acids	Amino acids and related	-0.10888	0.0391528	9	-2.78089	0.0213697	males
genderM	38100160	Tyrosine	Amino acids	Amino acids and related	0.10888	0.0391528	9	2.78089	0.0213697	females
age	58100022	Hippuric acid	Miscellaneous	Miscellaneous	0.177117	0.0638039	9	2.77596	0.0215425	males
genderM	18100051	beta-Carotene	Vitamins, cofactors and related	Vitamins, cofactors and related	0.0805133	0.0290464	9	2.77188	0.0216867	females
genderF	18100051	beta-Carotene	Vitamins, cofactors and related	Vitamins, cofactors and related	-0.0805133	0.0290464	9	-2.77188	0.0216867	males
bmi:age	38100154	Glucose-1-phosphate (minor: Glucose)	Carbohydrates and related	Carbohydrates and related	-0.0350323	0.0126439	9	-2.77069	0.0217291	males
bmi:age	38100154	Glucose-1-phosphate (minor: Glucose)	Carbohydrates and related	Carbohydrates and related	-0.0350323	0.0126439	9	-2.77069	0.0217291	females
(Intercept)	X18100035	Tryptophan	Amino acids	Amino acids and related	0.0377564	0.0156027	30	2.41986	0.0217945	males
(Intercept)	X18100275	Salicylic acid	Miscellaneous	Miscellaneous	-0.240144	0.0983861	25	-2.44084	0.0220765	males
bmi	38100437	trans-4-Hydroxyproline	Amino acids derivatives	Amino acids and related	0.127396	0.0461508	9	2.76043	0.0220967	males
genderM	68100006	Lysophosphatidylcholine (C18:0) (**)	Phospholipids	Complex lipids, fatty acids and related	0.0683053	0.0248537	9	2.74829	0.0225398	females
genderF	68100006	Lysophosphatidylcholine (C18:0) (**)	Phospholipids	Complex lipids, fatty acids and related	-0.0683053	0.0248537	9	-2.74829	0.0225398	males
(Intercept)	X68100436	Unknown lipid (68100436)	Unknown (lipid)	Unknown (lipid)	-0.0499617	0.0208286	31	-2.3987	0.0226566	females
genderM:bmi	68100049	Phosphatidylcholine (C16:0, C20:4) (**) (minor: Phosphatidylcholine (C18:2, C18:2))	Phospholipids	Complex lipids, fatty acids and related	-0.00855016	0.00311778	9	-2.74238	0.0227586	females
genderF:bmi	68100049	Phosphatidylcholine (C16:0, C20:4) (**) (minor: Phosphatidylcholine (C18:2, C18:2))	Phospholipids	Complex lipids, fatty acids and related	0.00855016	0.00311778	9	2.74238	0.0227586	males
bmi:age	38100009	5-Oxoproline (minor: Folic acid, Glutamate, Glutamine)	Amino acids derivatives	Amino acids and related	0.0335294	0.0122279	9	2.74205	0.0227712	males
bmi:age	38100009	5-Oxoproline (minor: Folic acid, Glutamate, Glutamine)	Amino acids derivatives	Amino acids and related	0.0335294	0.0122279	9	2.74205	0.0227712	females
genderF	68100436	Unknown lipid (68100436)	Unknown (lipid)	Unknown (lipid)	-0.0713192	0.0260415	9	-2.73867	0.0228974	males
genderM	68100436	Unknown lipid (68100436)	Unknown (lipid)	Unknown (lipid)	0.0713192	0.0260415	9	2.73867	0.0228974	females
(Intercept)	X28100063	Dodecanol	Cholesterol, bile acids, fatty alcohols and related	Complex lipids, fatty acids and related	0.128792	0.0539001	32	2.38946	0.0229363	females
bmi	58100032	Unknown polar (58100032)	Unknown (polar)	Unknown (polar)	0.427402	0.156379	9	2.73312	0.0231062	males
sampleAge	68100435	Unknown lipid (68100435)	Unknown (lipid)	Unknown (lipid)	0.0196689	0.00823818	31	2.38753	0.0232438	females
sampleAge	68100435	Unknown lipid (68100435)	Unknown (lipid)	Unknown (lipid)	0.0196689	0.00823818	31	2.38753	0.0232438	males
genderF:age	58100027	Unknown polar (58100027)	Unknown (polar)	Unknown (polar)	0.238688	0.0853257	8	2.79738	0.0232919	males
genderM:age	58100027	Unknown polar (58100027)	Unknown (polar)	Unknown (polar)	-0.238688	0.0853257	8	-2.79738	0.0232919	females
bmi:age	78100010	Serotonin (5-HT)	Catecholamines and other monoamines	Hormones, signal substances and related	-0.234729	0.0861607	9	-2.72432	0.0234415	males
bmi:age	78100010	Serotonin (5-HT)	Catecholamines and other monoamines	Hormones, signal substances and related	-0.234729	0.0861607	9	-2.72432	0.0234415	females
(Intercept)	X38100074	Isoleucine	Amino acids	Amino acids and related	-0.0558671	0.0234865	32	-2.37869	0.0235103	females
genderM:bmi	18100281	Coenzyme Q9	Vitamins, cofactors and related	Vitamins, cofactors and related	-0.150994	0.0554929	9	-2.72096	0.0235706	females
genderF:bmi	18100281	Coenzyme Q9	Vitamins, cofactors and related	Vitamins, cofactors and related	0.150994	0.0554929	9	2.72096	0.0235706	males
genderF:age	18100316	O-Phosphotyrosine	Amino acids derivatives	Amino acids and related	-0.120053	0.0442359	9	-2.71393	0.0238435	males
genderM:age	18100316	O-Phosphotyrosine	Amino acids derivatives	Amino acids and related	0.120053	0.0442359	9	2.71393	0.0238435	females
sampleAge	18100021	Glycerol-3-phosphate, polar fraction	Miscellaneous	Miscellaneous	-0.0543044	0.0224529	23	-2.41859	0.0238993	females
sampleAge	18100021	Glycerol-3-phosphate, polar fraction	Miscellaneous	Miscellaneous	-0.0543044	0.0224529	23	-2.41859	0.0238993	males
sampleAge	68100051	Phosphatidylcholine (C18:0, C18:1) (**)	Phospholipids	Complex lipids, fatty acids and related	0.0145667	0.00612451	30	2.37842	0.0239542	females
sampleAge	68100051	Phosphatidylcholine (C18:0, C18:1) (**)	Phospholipids	Complex lipids, fatty acids and related	0.0145667	0.00612451	30	2.37842	0.0239542	males
bmi	68100009	Unknown lipid (68100009)	Unknown (lipid)	Unknown (lipid)	0.0428275	0.0158244	9	2.70643	0.0241383	males
bmi:age	68100006	Lysophosphatidylcholine (C18:0) (**)	Phospholipids	Complex lipids, fatty acids and related	0.0457251	0.0169388	9	2.69944	0.0244163	females
bmi:age	68100006	Lysophosphatidylcholine (C18:0) (**)	Phospholipids	Complex lipids, fatty acids and related	0.0457251	0.0169388	9	2.69944	0.0244163	males
bmi	68100025	Ceramide (d18:1, C24:1) (**) (minor: Ceramide (d18:2, C24:0))	Sphingolipids	Complex lipids, fatty acids and related	0.0925279	0.0343317	9	2.69512	0.0245895	males
genderM:bmi	28100152	Behenic acid (C22:0)	Fatty acids	Complex lipids, fatty acids and related	-0.101528	0.0376829	9	-2.69427	0.0246237	females
genderF:bmi	28100152	Behenic acid (C22:0)	Fatty acids	Complex lipids, fatty acids and related	0.101528	0.0376829	9	2.69427	0.0246237	males
bmi:age	68100044	Unknown lipid (68100044)	Unknown (lipid)	Unknown (lipid)	0.0939504	0.0349941	9	2.68475	0.0250106	females
bmi:age	68100044	Unknown lipid (68100044)	Unknown (lipid)	Unknown (lipid)	0.0939504	0.0349941	9	2.68475	0.0250106	males
bmi:age	18100325	Creatine	Miscellaneous	Miscellaneous	-0.0667612	0.0249686	9	-2.67381	0.0254631	males
bmi:age	18100325	Creatine	Miscellaneous	Miscellaneous	-0.0667612	0.0249686	9	-2.67381	0.0254631	females
(Intercept)	X58100150	Unknown polar (58100150)	Unknown (polar)	Unknown (polar)	-0.0433339	0.0184657	31	-2.34673	0.0255065	females
genderF	38100070	Valine	Amino acids	Amino acids and related	-0.0687312	0.0257506	9	-2.66911	0.0256597	males
genderM	38100070	Valine	Amino acids	Amino acids and related	0.0687312	0.0257506	9	2.66911	0.0256597	females
age	38100753	Cystine	Amino acids derivatives	Amino acids and related	0.056959	0.021342	9	2.66887	0.0256699	males
sampleAge	28100026	Palmitoleic acid (C16:cis[9]1)	Fatty acids	Complex lipids, fatty acids and related	0.0759991	0.0323996	30	2.34568	0.0257961	females
sampleAge	28100026	Palmitoleic acid (C16:cis[9]1)	Fatty acids	Complex lipids, fatty acids and related	0.0759991	0.0323996	30	2.34568	0.0257961	males
genderM:bmi	68100014	Phosphatidylcholine (C18:1, C18:2) (**) (minor: Phosphatidylcholine (C16:0, C20:3))	Phospholipids	Complex lipids, fatty acids and related	-0.00901793	0.00338516	9	-2.66396	0.0258772	females
genderF:bmi	68100014	Phosphatidylcholine (C18:1, C18:2) (**) (minor: Phosphatidylcholine (C16:0, C20:3))	Phospholipids	Complex lipids, fatty acids and related	0.00901793	0.00338516	9	2.66396	0.0258772	males
bmi:age	58100171	Unknown polar (58100171)	Unknown (polar)	Unknown (polar)	0.0290748	0.0109209	9	2.6623	0.0259479	females
bmi:age	58100171	Unknown polar (58100171)	Unknown (polar)	Unknown (polar)	0.0290748	0.0109209	9	2.6623	0.0259479	males
genderM	78100022	Adrenaline (Epinephrine)	Catecholamines and other monoamines	Hormones, signal substances and related	0.136618	0.0513758	9	2.65918	0.0260808	females
genderF	78100022	Adrenaline (Epinephrine)	Catecholamines and other monoamines	Hormones, signal substances and related	-0.136618	0.0513758	9	-2.65918	0.0260808	males
bmi	68100056	Unknown lipid (68100056)	Unknown (lipid)	Unknown (lipid)	0.13456	0.0507491	9	2.65148	0.026412	females
(Intercept)	X58100778	Unknown polar (58100778)	Unknown (polar)	Unknown (polar)	0.0753328	0.031857	24	2.36472	0.0264717	males
genderM:age	38100028	Mannose	Carbohydrates and related	Carbohydrates and related	0.0560269	0.0211683	9	2.64674	0.0266181	females
genderF:age	38100028	Mannose	Carbohydrates and related	Carbohydrates and related	-0.0560269	0.0211683	9	-2.64674	0.0266181	males
age	58100132	Unknown polar (58100132)	Unknown (polar)	Unknown (polar)	-0.0326504	0.0123396	9	-2.64599	0.026651	males
time	38100006	Threonine	Amino acids	Amino acids and related	0.0364127	0.0156647	31	2.32451	0.0268215	females
time	38100006	Threonine	Amino acids	Amino acids and related	0.0364127	0.0156647	31	2.32451	0.0268215	males
genderF	68100430	Unknown lipid (68100430)	Unknown (lipid)	Unknown (lipid)	0.0978513	0.037091	9	2.63814	0.0269959	males
genderM	68100430	Unknown lipid (68100430)	Unknown (lipid)	Unknown (lipid)	-0.0978513	0.037091	9	-2.63814	0.0269959	females
time	128100004	Testosterone	Steroids and related	Hormones, signal substances and related	-0.0379694	0.0163573	31	-2.32126	0.0270189	males
time	128100004	Testosterone	Steroids and related	Hormones, signal substances and related	-0.0379694	0.0163573	31	-2.32126	0.0270189	females
bmi:age	38100013	Lysine	Amino acids	Amino acids and related	-0.0341552	0.0129592	9	-2.6356	0.0271088	females
bmi:age	38100013	Lysine	Amino acids	Amino acids and related	-0.0341552	0.0129592	9	-2.6356	0.0271088	males
sampleAge	28100012	Eicosapentaenoic acid (C20:cis[5,8,11,14,17]5)	Fatty acids	Complex lipids, fatty acids and related	0.0707159	0.0305154	31	2.31738	0.027256	males
sampleAge	28100012	Eicosapentaenoic acid (C20:cis[5,8,11,14,17]5)	Fatty acids	Complex lipids, fatty acids and related	0.0707159	0.0305154	31	2.31738	0.027256	females
genderF:age	128100016	Corticosterone	Steroids and related	Hormones, signal substances and related	0.261303	0.0995803	9	2.62405	0.027627	males
genderM:age	128100016	Corticosterone	Steroids and related	Hormones, signal substances and related	-0.261303	0.0995803	9	-2.62405	0.027627	females
age	58100168	Unknown polar (58100168)	Unknown (polar)	Unknown (polar)	-0.0348858	0.0133116	9	-2.62071	0.0277787	females
age	38100096	Adipinic acid	Miscellaneous	Miscellaneous	-0.040016	0.0152723	9	-2.62017	0.0278033	females
genderF:age	28100012	Eicosapentaenoic acid (C20:cis[5,8,11,14,17]5)	Fatty acids	Complex lipids, fatty acids and related	0.15984	0.0612817	9	2.60829	0.0283503	males
genderM:age	28100012	Eicosapentaenoic acid (C20:cis[5,8,11,14,17]5)	Fatty acids	Complex lipids, fatty acids and related	-0.15984	0.0612817	9	-2.60829	0.0283503	females
genderF:bmi	128100014	11-Deoxycortisol	Steroids and related	Hormones, signal substances and related	-0.170719	0.0654558	9	-2.60816	0.0283561	males
genderM:bmi	128100014	11-Deoxycortisol	Steroids and related	Hormones, signal substances and related	0.170719	0.0654558	9	2.60816	0.0283561	females
(Intercept)	X38100014	myo-Inositol	Carbohydrates and related	Carbohydrates and related	0.0576201	0.0251035	32	2.2953	0.0284188	males
genderF	68100003	Lysophosphatidylcholine (C16:0) (plausible)	Phospholipids	Complex lipids, fatty acids and related	-0.0321015	0.0123426	9	-2.60087	0.0286971	males
genderM	68100003	Lysophosphatidylcholine (C16:0) (plausible)	Phospholipids	Complex lipids, fatty acids and related	0.0321015	0.0123426	9	2.60087	0.0286971	females
bmi	38100028	Mannose	Carbohydrates and related	Carbohydrates and related	0.0435791	0.0167604	9	2.60013	0.0287323	males
bmi	128100014	11-Deoxycortisol	Steroids and related	Hormones, signal substances and related	-0.145442	0.0559549	9	-2.59928	0.0287724	females
genderM:age	38101840	Mannosamine	Carbohydrates and related	Carbohydrates and related	-0.12926	0.0497335	9	-2.59905	0.0287829	females
genderF:age	38101840	Mannosamine	Carbohydrates and related	Carbohydrates and related	0.12926	0.0497335	9	2.59905	0.0287829	males
bmi	28100152	Behenic acid (C22:0)	Fatty acids	Complex lipids, fatty acids and related	0.0844266	0.0325729	9	2.59193	0.0291212	females
bmi:age	58100027	Unknown polar (58100027)	Unknown (polar)	Unknown (polar)	0.15486	0.0584697	8	2.64855	0.0293217	males
bmi:age	58100027	Unknown polar (58100027)	Unknown (polar)	Unknown (polar)	0.15486	0.0584697	8	2.64855	0.0293217	females
bmi	28100522	Cholestenol No 02 (**)	Cholesterol, bile acids, fatty alcohols and related	Complex lipids, fatty acids and related	0.0814999	0.0316137	9	2.578	0.0297944	females
genderF	58100015	Unknown polar (58100015)	Unknown (polar)	Unknown (polar)	-0.030568	0.0118836	9	-2.57229	0.0300744	males
genderM	58100015	Unknown polar (58100015)	Unknown (polar)	Unknown (polar)	0.030568	0.0118836	9	2.57229	0.0300744	females
genderM:bmi	68100001	Lysophosphatidylcholine (C18:2) (**)	Phospholipids	Complex lipids, fatty acids and related	0.05409	0.0210367	9	2.57122	0.0301273	females
genderF:bmi	68100001	Lysophosphatidylcholine (C18:2) (**)	Phospholipids	Complex lipids, fatty acids and related	-0.05409	0.0210367	9	-2.57122	0.0301273	males
genderM	68100007	Unknown lipid (68100007)	Unknown (lipid)	Unknown (lipid)	-0.0517817	0.0201476	9	-2.57011	0.0301822	females
genderF	68100007	Unknown lipid (68100007)	Unknown (lipid)	Unknown (lipid)	0.0517817	0.0201476	9	2.57011	0.0301822	males
sampleAge	38100052	Serine	Amino acids	Amino acids and related	-0.0377026	0.0166207	31	-2.26842	0.0304177	females
sampleAge	38100052	Serine	Amino acids	Amino acids and related	-0.0377026	0.0166207	31	-2.26842	0.0304177	males
genderM:age	38100051	Phosphate (inorganic and from organic phosphates)	Miscellaneous	Miscellaneous	0.0523728	0.0204206	9	2.5647	0.0304514	females
genderF:age	38100051	Phosphate (inorganic and from organic phosphates)	Miscellaneous	Miscellaneous	-0.0523728	0.0204206	9	-2.5647	0.0304514	males
(Intercept)	X68100028	Unknown lipid (68100028)	Unknown (lipid)	Unknown (lipid)	-0.0968997	0.0427558	31	-2.26635	0.0305581	males
age	18100245	Malate	Energy metabolism and related	Energy metabolism and related	-0.0317242	0.0123826	9	-2.56199	0.0305869	males
(Intercept)	X18100245	Malate	Energy metabolism and related	Energy metabolism and related	0.0299788	0.0132095	30	2.26948	0.0305907	males
bmi	28100491	threo-Sphingosine (minor: Sphingolipids)	Sphingolipids	Complex lipids, fatty acids and related	0.0973114	0.0380315	9	2.5587	0.0307525	females
(Intercept)	X58100021	Testosterone-17-sulfate (plausible) (minor: Dehydroepiandrosterone sulfate)	Steroids and related	Hormones, signal substances and related	-0.170704	0.0756609	32	-2.25618	0.0310256	females
bmi:age	68100436	Unknown lipid (68100436)	Unknown (lipid)	Unknown (lipid)	0.0451601	0.0177018	9	2.55116	0.0311356	males
bmi:age	68100436	Unknown lipid (68100436)	Unknown (lipid)	Unknown (lipid)	0.0451601	0.0177018	9	2.55116	0.0311356	females
genderF	58100027	Unknown polar (58100027)	Unknown (polar)	Unknown (polar)	-0.245813	0.0942836	8	-2.60717	0.0312675	males
genderM	58100027	Unknown polar (58100027)	Unknown (polar)	Unknown (polar)	0.245813	0.0942836	8	2.60717	0.0312675	females
age	38100466	Histidine	Amino acids	Amino acids and related	0.0263215	0.0103356	9	2.54669	0.0313647	males
(Intercept)	X68100006	Lysophosphatidylcholine (C18:0) (**)	Phospholipids	Complex lipids, fatty acids and related	-0.04481	0.0198814	31	-2.25386	0.0314192	females
bmi	68100052	Unknown lipid (68100052)	Unknown (lipid)	Unknown (lipid)	0.0486661	0.019132	9	2.5437	0.0315186	females
age	38100140	Unknown polar (38100140)	Unknown (polar)	Unknown (polar)	-0.0201504	0.00794852	9	-2.53512	0.0319659	females
genderF:bmi	18100245	Malate	Energy metabolism and related	Energy metabolism and related	-0.0493082	0.0194516	9	-2.53492	0.0319764	males
genderM:bmi	18100245	Malate	Energy metabolism and related	Energy metabolism and related	0.0493082	0.0194516	9	2.53492	0.0319764	females
(Intercept)	X28100522	Cholestenol No 02 (**)	Cholesterol, bile acids, fatty alcohols and related	Complex lipids, fatty acids and related	0.0599566	0.0267947	32	2.23763	0.0323352	females
genderF	38100009	5-Oxoproline (minor: Folic acid, Glutamate, Glutamine)	Amino acids derivatives	Amino acids and related	-0.0451628	0.0178776	9	-2.52622	0.032436	males
genderM	38100009	5-Oxoproline (minor: Folic acid, Glutamate, Glutamine)	Amino acids derivatives	Amino acids and related	0.0451628	0.0178776	9	2.52622	0.032436	females
bmi	18100051	beta-Carotene	Vitamins, cofactors and related	Vitamins, cofactors and related	-0.0651967	0.0258209	9	-2.52496	0.0325032	females
age	28100477	gamma-Linolenic acid (C18:cis[6,9,12]3)	Fatty acids	Complex lipids, fatty acids and related	0.135691	0.0537703	9	2.52354	0.032579	males
sampleAge	68100012	Phosphatidylcholine No 02 (**)	Phospholipids	Complex lipids, fatty acids and related	0.0187657	0.00839834	31	2.23445	0.0328009	males
sampleAge	68100012	Phosphatidylcholine No 02 (**)	Phospholipids	Complex lipids, fatty acids and related	0.0187657	0.00839834	31	2.23445	0.0328009	females
age	68100020	Unknown lipid (68100020)	Unknown (lipid)	Unknown (lipid)	-0.0695663	0.0276137	9	-2.51927	0.0328078	females
age	68100018	Choline plasmalogen (C18, C20:4) (**)	Phospholipids	Complex lipids, fatty acids and related	-0.0517749	0.0205877	9	-2.51485	0.0330468	females
sampleAge	18100043	Arginine	Amino acids	Amino acids and related	-0.0307109	0.0137763	31	-2.22925	0.0331806	males
sampleAge	18100043	Arginine	Amino acids	Amino acids and related	-0.0307109	0.0137763	31	-2.22925	0.0331806	females
genderM:bmi	38100051	Phosphate (inorganic and from organic phosphates)	Miscellaneous	Miscellaneous	-0.0540598	0.0215204	9	-2.51203	0.0332	females
genderF:bmi	38100051	Phosphate (inorganic and from organic phosphates)	Miscellaneous	Miscellaneous	0.0540598	0.0215204	9	2.51203	0.0332	males
bmi:age	28100068	Heptadecanoic acid (C17:0)	Fatty acids	Complex lipids, fatty acids and related	0.0668758	0.0266269	9	2.51159	0.0332239	males
bmi:age	28100068	Heptadecanoic acid (C17:0)	Fatty acids	Complex lipids, fatty acids and related	0.0668758	0.0266269	9	2.51159	0.0332239	females
age	18100051	beta-Carotene	Vitamins, cofactors and related	Vitamins, cofactors and related	0.0478373	0.0190497	9	2.51119	0.0332458	males
genderF:age	78100004	5-Hydroxy-3-indoleacetic acid (5-HIAA)	Catecholamines and other monoamines	Hormones, signal substances and related	-0.0773408	0.0309165	9	-2.50161	0.0337727	males
genderM:age	78100004	5-Hydroxy-3-indoleacetic acid (5-HIAA)	Catecholamines and other monoamines	Hormones, signal substances and related	0.0773408	0.0309165	9	2.50161	0.0337727	females
(Intercept)	X68100003	Lysophosphatidylcholine (C16:0) (plausible)	Phospholipids	Complex lipids, fatty acids and related	0.0192446	0.00866887	31	2.21997	0.0338675	males
genderM:bmi	38100079	Proline	Amino acids	Amino acids and related	-0.063351	0.0253722	9	-2.49687	0.0340363	females
genderF:bmi	38100079	Proline	Amino acids	Amino acids and related	0.063351	0.0253722	9	2.49687	0.0340363	males
genderF:bmi	68100003	Lysophosphatidylcholine (C16:0) (plausible)	Phospholipids	Complex lipids, fatty acids and related	0.0332165	0.013335	9	2.49093	0.0343697	males
genderM:bmi	68100003	Lysophosphatidylcholine (C16:0) (plausible)	Phospholipids	Complex lipids, fatty acids and related	-0.0332165	0.013335	9	-2.49093	0.0343697	females
age	18100072	gamma-Tocopherol (minor: 2,3-Dimethyl-5-phytylquinol, beta-Tocopherol)	Vitamins, cofactors and related	Vitamins, cofactors and related	0.0773923	0.0310944	9	2.48895	0.0344814	males
time	38100036	Glucose	Carbohydrates and related	Carbohydrates and related	-0.00972507	0.00439031	30	-2.21512	0.0344881	females
time	38100036	Glucose	Carbohydrates and related	Carbohydrates and related	-0.00972507	0.00439031	30	-2.21512	0.0344881	males
genderF	128100014	11-Deoxycortisol	Steroids and related	Hormones, signal substances and related	-0.157606	0.0634084	9	-2.48557	0.0346729	males
genderM	128100014	11-Deoxycortisol	Steroids and related	Hormones, signal substances and related	0.157606	0.0634084	9	2.48557	0.0346729	females
age	78100025	4-Hydroxy-3-methoxymandelic acid	Catecholamines and other monoamines	Hormones, signal substances and related	0.160264	0.0645125	9	2.48423	0.0347493	males
sampleAge	38100013	Lysine	Amino acids	Amino acids and related	-0.0248674	0.0112746	31	-2.20562	0.0349543	females
sampleAge	38100013	Lysine	Amino acids	Amino acids and related	-0.0248674	0.0112746	31	-2.20562	0.0349543	males
genderF:bmi	78100010	Serotonin (5-HT)	Catecholamines and other monoamines	Hormones, signal substances and related	0.346336	0.139686	9	2.47938	0.0350271	males
genderM:bmi	78100010	Serotonin (5-HT)	Catecholamines and other monoamines	Hormones, signal substances and related	-0.346336	0.139686	9	-2.47938	0.0350271	females
bmi	68100006	Lysophosphatidylcholine (C18:0) (**)	Phospholipids	Complex lipids, fatty acids and related	-0.057775	0.0233456	9	-2.47477	0.0352931	females
(Intercept)	X18100035	Tryptophan	Amino acids	Amino acids and related	-0.0372636	0.0169078	30	-2.20392	0.035344	females
(Intercept)	X58100021	Testosterone-17-sulfate (plausible) (minor: Dehydroepiandrosterone sulfate)	Steroids and related	Hormones, signal substances and related	0.147859	0.0673029	32	2.19692	0.0353844	males
sampleAge	38100045	Glutamine	Amino acids	Amino acids and related	-0.0327781	0.0149209	31	-2.19679	0.0356389	females
sampleAge	38100045	Glutamine	Amino acids	Amino acids and related	-0.0327781	0.0149209	31	-2.19679	0.0356389	males
genderM:bmi	128100004	Testosterone	Steroids and related	Hormones, signal substances and related	-0.181146	0.0738438	9	-2.4531	0.0365705	females
genderF:bmi	128100004	Testosterone	Steroids and related	Hormones, signal substances and related	0.181146	0.0738438	9	2.4531	0.0365705	males
genderM	68100433	Unknown lipid (68100433)	Unknown (lipid)	Unknown (lipid)	-0.111382	0.0454082	9	-2.45291	0.0365819	females
genderF	68100433	Unknown lipid (68100433)	Unknown (lipid)	Unknown (lipid)	0.111382	0.0454082	9	2.45291	0.0365819	males
(Intercept)	X68100032	TAG (C18:1, C18:2) (plausible)	Glycerides Mono-, Di-, Triglycerides	Complex lipids, fatty acids and related	-0.0694754	0.031889	32	-2.17866	0.036834	females
genderF:bmi	58100015	Unknown polar (58100015)	Unknown (polar)	Unknown (polar)	-0.0317711	0.0130212	9	-2.43995	0.037368	males
genderM:bmi	58100015	Unknown polar (58100015)	Unknown (polar)	Unknown (polar)	0.0317711	0.0130212	9	2.43995	0.037368	females
genderM:bmi	58100019	Unknown polar (58100019)	Unknown (polar)	Unknown (polar)	-0.0365245	0.0149819	9	-2.43792	0.0374926	females
genderF:bmi	58100019	Unknown polar (58100019)	Unknown (polar)	Unknown (polar)	0.0365245	0.0149819	9	2.43792	0.0374926	males
bmi	28100494	5-O-Methylsphingosine (plausible) (minor: Sphingolipids, erythro-Sphingosine, threo-Sphingosine)	Sphingolipids	Complex lipids, fatty acids and related	0.112087	0.0460501	9	2.43403	0.0377322	females
bmi	58100019	Unknown polar (58100019)	Unknown (polar)	Unknown (polar)	-0.0277595	0.011405	9	-2.43397	0.0377361	males
age	58100019	Unknown polar (58100019)	Unknown (polar)	Unknown (polar)	0.0224273	0.00921528	9	2.43371	0.037752	males
genderM:age	68100048	Unknown lipid (68100048)	Unknown (lipid)	Unknown (lipid)	-0.0342883	0.014094	9	-2.43282	0.0378071	females
genderF:age	68100048	Unknown lipid (68100048)	Unknown (lipid)	Unknown (lipid)	0.0342883	0.014094	9	2.43282	0.0378071	males
bmi:age	18100362	Phosphocreatine	Miscellaneous	Miscellaneous	-0.0601899	0.0247492	9	-2.43199	0.0378588	males
bmi:age	18100362	Phosphocreatine	Miscellaneous	Miscellaneous	-0.0601899	0.0247492	9	-2.43199	0.0378588	females
(Intercept)	X38100527	Oxalate	Miscellaneous	Miscellaneous	0.0295052	0.0136042	31	2.16883	0.0378854	females
(Intercept)	X38100140	Unknown polar (38100140)	Unknown (polar)	Unknown (polar)	0.0149459	0.00688918	30	2.16948	0.038098	females
(Intercept)	X68100035	Unknown lipid (68100035)	Unknown (lipid)	Unknown (lipid)	-0.00602929	0.00278506	31	-2.16487	0.0382134	females
genderF	58100149	Unknown polar (58100149)	Unknown (polar)	Unknown (polar)	0.0805659	0.0333755	9	2.41392	0.0389976	males
genderM	58100149	Unknown polar (58100149)	Unknown (polar)	Unknown (polar)	-0.0805659	0.0333755	9	-2.41392	0.0389976	females
age	38100038	Glycerol, polar fraction	Miscellaneous	Miscellaneous	-0.0775571	0.0321395	9	-2.41314	0.0390473	females
age	18100230	Taurine	Miscellaneous	Miscellaneous	0.0384993	0.0159597	9	2.41227	0.039103	females
genderM:bmi	68100022	Unknown lipid (68100022)	Unknown (lipid)	Unknown (lipid)	-0.0627116	0.0260724	9	-2.40528	0.0395537	females
genderF:bmi	68100022	Unknown lipid (68100022)	Unknown (lipid)	Unknown (lipid)	0.0627116	0.0260724	9	2.40528	0.0395537	males
age	18100295	Glucuronic acid	Carbohydrates and related	Carbohydrates and related	-0.0170692	0.00710248	9	-2.40327	0.0396845	males
bmi	78100006	3,4-Dihydroxyphenylacetic acid (DOPAC)	Catecholamines and other monoamines	Hormones, signal substances and related	-0.160892	0.0670251	9	-2.40047	0.039867	females
bmi	28100004	Linoleic acid (C18:cis[9,12]2)	Fatty acids	Complex lipids, fatty acids and related	0.0935674	0.0389829	9	2.40022	0.0398838	females
genderF:bmi	68100016	Phosphatidylcholine (C16:0, C16:0) (**)	Phospholipids	Complex lipids, fatty acids and related	0.0322418	0.0134617	9	2.39508	0.0402211	males
genderM:bmi	68100016	Phosphatidylcholine (C16:0, C16:0) (**)	Phospholipids	Complex lipids, fatty acids and related	-0.0322418	0.0134617	9	-2.39508	0.0402211	females
(Intercept)	X68100435	Unknown lipid (68100435)	Unknown (lipid)	Unknown (lipid)	0.0253557	0.011848	31	2.14008	0.0403266	females
genderM:age	38100046	Ornithine (minor: Arginine, Citrulline)	Amino acids derivatives	Amino acids and related	-0.0862696	0.0361311	9	-2.38768	0.0407119	females
genderF:age	38100046	Ornithine (minor: Arginine, Citrulline)	Amino acids derivatives	Amino acids and related	0.0862696	0.0361311	9	2.38768	0.0407119	males
(Intercept)	X68100030	TAG (C16:0, C18:2) (**)	Glycerides Mono-, Di-, Triglycerides	Complex lipids, fatty acids and related	-0.0525895	0.0246608	32	-2.13251	0.040736	females
time	18100051	beta-Carotene	Vitamins, cofactors and related	Vitamins, cofactors and related	-0.0269552	0.0126075	30	-2.13803	0.0407778	females
time	18100051	beta-Carotene	Vitamins, cofactors and related	Vitamins, cofactors and related	-0.0269552	0.0126075	30	-2.13803	0.0407778	males
(Intercept)	X68100048	Unknown lipid (68100048)	Unknown (lipid)	Unknown (lipid)	0.0214863	0.0100683	31	2.13404	0.0408563	males
sampleAge	68100020	Unknown lipid (68100020)	Unknown (lipid)	Unknown (lipid)	-0.0225586	0.0105751	31	-2.13318	0.0409326	females
sampleAge	68100020	Unknown lipid (68100020)	Unknown (lipid)	Unknown (lipid)	-0.0225586	0.0105751	31	-2.13318	0.0409326	males
age	18100316	O-Phosphotyrosine	Amino acids derivatives	Amino acids and related	0.0689233	0.0289117	9	2.38392	0.0409634	males
genderM	68100048	Unknown lipid (68100048)	Unknown (lipid)	Unknown (lipid)	0.0341008	0.0143299	9	2.3797	0.0412481	females
genderF	68100048	Unknown lipid (68100048)	Unknown (lipid)	Unknown (lipid)	-0.0341008	0.0143299	9	-2.3797	0.0412481	males
genderM:age	58100019	Unknown polar (58100019)	Unknown (polar)	Unknown (polar)	0.0337516	0.0141851	9	2.37938	0.0412698	females
genderF:age	58100019	Unknown polar (58100019)	Unknown (polar)	Unknown (polar)	-0.0337516	0.0141851	9	-2.37938	0.0412698	males
bmi	68100047	Unknown lipid (68100047)	Unknown (lipid)	Unknown (lipid)	0.0696883	0.0294242	9	2.3684	0.0420189	males
time	68100001	Lysophosphatidylcholine (C18:2) (**)	Phospholipids	Complex lipids, fatty acids and related	-0.0225507	0.0106268	30	-2.12206	0.0422027	males
time	68100001	Lysophosphatidylcholine (C18:2) (**)	Phospholipids	Complex lipids, fatty acids and related	-0.0225507	0.0106268	30	-2.12206	0.0422027	females
bmi	38100046	Ornithine (minor: Arginine, Citrulline)	Amino acids derivatives	Amino acids and related	0.0761018	0.032174	9	2.36532	0.0422315	females
(Intercept)	X68100060	Unknown lipid (68100060)	Unknown (lipid)	Unknown (lipid)	0.0812711	0.0383673	31	2.11824	0.0422734	males
sampleAge	28100105	Myristic acid (C14:0)	Fatty acids	Complex lipids, fatty acids and related	0.085124	0.0402012	31	2.11745	0.042345	males
sampleAge	28100105	Myristic acid (C14:0)	Fatty acids	Complex lipids, fatty acids and related	0.085124	0.0402012	31	2.11745	0.042345	females
(Intercept)	X58100022	Hippuric acid	Miscellaneous	Miscellaneous	-0.142861	0.067601	32	-2.1133	0.0424655	males
genderF	128100001	Androstenedione	Steroids and related	Hormones, signal substances and related	-0.0655491	0.0277787	9	-2.35969	0.0426231	males
genderM	128100001	Androstenedione	Steroids and related	Hormones, signal substances and related	0.0655491	0.0277787	9	2.35969	0.0426231	females
(Intercept)	X58100031	Glycochenodeoxycholic acid (plausible) (minor: Glycodeoxycholic acid)	Cholesterol, bile acids, fatty alcohols and related	Complex lipids, fatty acids and related	-0.224596	0.106747	32	-2.104	0.0433253	females
sampleAge	18100295	Glucuronic acid	Carbohydrates and related	Carbohydrates and related	-0.0134369	0.00637794	30	-2.10677	0.043607	females
sampleAge	18100295	Glucuronic acid	Carbohydrates and related	Carbohydrates and related	-0.0134369	0.00637794	30	-2.10677	0.043607	males
age	68100021	Unknown lipid (68100021)	Unknown (lipid)	Unknown (lipid)	0.0404917	0.0172931	9	2.3415	0.0439126	males
bmi	28101194	myo-Inositol, lipid fraction	Glycolipids	Complex lipids, fatty acids and related	0.0844521	0.0360934	9	2.33982	0.0440332	females
age	18100021	Glycerol-3-phosphate, polar fraction	Miscellaneous	Miscellaneous	-0.0893351	0.0333878	5	-2.67568	0.0440474	females
(Intercept)	X38100013	Lysine	Amino acids	Amino acids and related	0.0298021	0.014241	31	2.09269	0.0446559	females
(Intercept)	X28100494	5-O-Methylsphingosine (plausible) (minor: Sphingolipids, erythro-Sphingosine, threo-Sphingosine)	Sphingolipids	Complex lipids, fatty acids and related	0.0815045	0.0390306	32	2.08822	0.0448209	females
time	38100028	Mannose	Carbohydrates and related	Carbohydrates and related	-0.0234593	0.0112393	31	-2.08725	0.045179	females
time	38100028	Mannose	Carbohydrates and related	Carbohydrates and related	-0.0234593	0.0112393	31	-2.08725	0.045179	males
genderF	58100778	Unknown polar (58100778)	Unknown (polar)	Unknown (polar)	-0.12182	0.0513989	8	-2.37009	0.0452401	males
genderM	58100778	Unknown polar (58100778)	Unknown (polar)	Unknown (polar)	0.12182	0.0513989	8	2.37009	0.0452401	females
age	38101840	Mannosamine	Carbohydrates and related	Carbohydrates and related	0.0890527	0.038346	9	2.32235	0.0453113	females
time	68100060	Unknown lipid (68100060)	Unknown (lipid)	Unknown (lipid)	-0.0593646	0.0284613	31	-2.0858	0.045319	males
time	68100060	Unknown lipid (68100060)	Unknown (lipid)	Unknown (lipid)	-0.0593646	0.0284613	31	-2.0858	0.045319	females
(Intercept)	X68100040	Lysophosphatidylcholine (C20:4) (**)	Phospholipids	Complex lipids, fatty acids and related	0.0340503	0.0163287	31	2.0853	0.0453671	males
sampleAge	68100041	TAG (C16:0, C16:1) (**)	Glycerides Mono-, Di-, Triglycerides	Complex lipids, fatty acids and related	0.0669036	0.0321452	31	2.08129	0.0457571	females
sampleAge	68100041	TAG (C16:0, C16:1) (**)	Glycerides Mono-, Di-, Triglycerides	Complex lipids, fatty acids and related	0.0669036	0.0321452	31	2.08129	0.0457571	males
bmi	68100053	Unknown lipid (68100053)	Unknown (lipid)	Unknown (lipid)	0.0336071	0.0145095	9	2.31622	0.0457682	females
bmi	68100020	Unknown lipid (68100020)	Unknown (lipid)	Unknown (lipid)	0.0735151	0.0318128	9	2.31087	0.0461709	females
genderM:age	58100170	Unknown polar (58100170)	Unknown (polar)	Unknown (polar)	0.0900415	0.0389698	9	2.31054	0.0461955	females
genderF:age	58100170	Unknown polar (58100170)	Unknown (polar)	Unknown (polar)	-0.0900415	0.0389698	9	-2.31054	0.0461955	males
bmi	68100043	TAG (C18:2, C18:3) (**)	Glycerides Mono-, Di-, Triglycerides	Complex lipids, fatty acids and related	0.158621	0.068675	9	2.30973	0.0462566	females
(Intercept)	X28100522	Cholestenol No 02 (**)	Cholesterol, bile acids, fatty alcohols and related	Complex lipids, fatty acids and related	0.0494015	0.0238348	32	2.07266	0.0463398	males
genderF:bmi	38101809	Pseudouridine (plausible)	Nucleobases and related	Nucleobases and related	0.052012	0.0225495	9	2.30657	0.0464972	males
genderM:bmi	38101809	Pseudouridine (plausible)	Nucleobases and related	Nucleobases and related	-0.052012	0.0225495	9	-2.30657	0.0464972	females
age	68100043	TAG (C18:2, C18:3) (**)	Glycerides Mono-, Di-, Triglycerides	Complex lipids, fatty acids and related	0.112628	0.0488685	9	2.30472	0.0466377	males
bmi:age	58100168	Unknown polar (58100168)	Unknown (polar)	Unknown (polar)	-0.0253271	0.0110063	9	-2.30115	0.0469111	females
bmi:age	58100168	Unknown polar (58100168)	Unknown (polar)	Unknown (polar)	-0.0253271	0.0110063	9	-2.30115	0.0469111	males
bmi	78100008	3,4-Dihydroxyphenylglycol (DOPEG)	Catecholamines and other monoamines	Hormones, signal substances and related	-0.0586176	0.025559	9	-2.29342	0.0475082	females
age	58100169	Unknown polar (58100169)	Unknown (polar)	Unknown (polar)	-0.0394674	0.0172272	9	-2.291	0.0476966	females
bmi	28100148	myo-Inositol-2-phosphate, lipid fraction (myo-Inositolphospholipids)	Phospholipids	Complex lipids, fatty acids and related	0.129212	0.0564402	9	2.28937	0.0478241	females
genderM:bmi	28100045	Galactose, lipid fraction	Glycolipids	Complex lipids, fatty acids and related	-0.070306	0.0307154	9	-2.28895	0.0478571	females
genderF:bmi	28100045	Galactose, lipid fraction	Glycolipids	Complex lipids, fatty acids and related	0.070306	0.0307154	9	2.28895	0.0478571	males
bmi	58100168	Unknown polar (58100168)	Unknown (polar)	Unknown (polar)	0.0311824	0.0136309	9	2.28762	0.0479612	males
bmi	28101289	erythro-Dihydrosphingosine	Sphingolipids	Complex lipids, fatty acids and related	0.139257	0.0609756	9	2.28381	0.048261	females
genderM:bmi	58100172	Unknown polar (58100172)	Unknown (polar)	Unknown (polar)	-0.0398346	0.0174487	9	-2.28295	0.0483288	females
genderF:bmi	58100172	Unknown polar (58100172)	Unknown (polar)	Unknown (polar)	0.0398346	0.0174487	9	2.28295	0.0483288	males
age	28100068	Heptadecanoic acid (C17:0)	Fatty acids	Complex lipids, fatty acids and related	0.0727908	0.0319878	9	2.27558	0.0489149	females
(Intercept)	X28100045	Galactose, lipid fraction	Glycolipids	Complex lipids, fatty acids and related	0.0460473	0.0225032	32	2.04626	0.0490211	females
genderM	28100012	Eicosapentaenoic acid (C20:cis[5,8,11,14,17]5)	Fatty acids	Complex lipids, fatty acids and related	0.139683	0.0614994	9	2.27129	0.0492592	females
genderF	28100012	Eicosapentaenoic acid (C20:cis[5,8,11,14,17]5)	Fatty acids	Complex lipids, fatty acids and related	-0.139683	0.0614994	9	-2.27129	0.0492592	males
sampleAge	58100152	Unknown polar (58100152)	Unknown (polar)	Unknown (polar)	0.0301207	0.014726	31	2.04541	0.0493814	males
sampleAge	58100152	Unknown polar (58100152)	Unknown (polar)	Unknown (polar)	0.0301207	0.014726	31	2.04541	0.0493814	females
age	38100437	trans-4-Hydroxyproline	Amino acids derivatives	Amino acids and related	-0.0846149	0.0372899	9	-2.26911	0.0494347	males
bmi	78100014	Metanephrine	Catecholamines and other monoamines	Hormones, signal substances and related	-0.129162	0.0569479	9	-2.26807	0.0495191	females
time	68100016	Phosphatidylcholine (C16:0, C16:0) (**)	Phospholipids	Complex lipids, fatty acids and related	-0.0136132	0.00666404	31	-2.04279	0.0496554	females
time	68100016	Phosphatidylcholine (C16:0, C16:0) (**)	Phospholipids	Complex lipids, fatty acids and related	-0.0136132	0.00666404	31	-2.04279	0.0496554	males
(Intercept)	X58100156	Unknown polar (58100156)	Unknown (polar)	Unknown (polar)	0.0433091	0.0212177	31	2.04118	0.0498247	females
genderM:bmi	38100753	Cystine	Amino acids derivatives	Amino acids and related	-0.0757821	0.0335049	9	-2.26183	0.0500271	females
genderF:bmi	38100753	Cystine	Amino acids derivatives	Amino acids and related	0.0757821	0.0335049	9	2.26183	0.0500271	males
time	38100073	Phenylalanine	Amino acids	Amino acids and related	-0.0181455	0.00891578	31	-2.03522	0.0504555	males
time	38100073	Phenylalanine	Amino acids	Amino acids and related	-0.0181455	0.00891578	31	-2.03522	0.0504555	females
genderM:bmi	28100495	erythro-Sphingosine (minor: Sphingolipids)	Sphingolipids	Complex lipids, fatty acids and related	-0.0990554	0.0439122	9	-2.25576	0.0505254	females
genderF:bmi	28100495	erythro-Sphingosine (minor: Sphingolipids)	Sphingolipids	Complex lipids, fatty acids and related	0.0990554	0.0439122	9	2.25576	0.0505254	males
bmi:age	68100029	TAG (C18:2, C18:2) (plausible)	Glycerides Mono-, Di-, Triglycerides	Complex lipids, fatty acids and related	0.0693191	0.0307325	9	2.25557	0.0505416	females
bmi:age	68100029	TAG (C18:2, C18:2) (plausible)	Glycerides Mono-, Di-, Triglycerides	Complex lipids, fatty acids and related	0.0693191	0.0307325	9	2.25557	0.0505416	males
time	28100159	Nervonic acid (C24:cis[15]1)	Fatty acids	Complex lipids, fatty acids and related	0.0166588	0.00819165	31	2.03363	0.0506248	females
time	28100159	Nervonic acid (C24:cis[15]1)	Fatty acids	Complex lipids, fatty acids and related	0.0166588	0.00819165	31	2.03363	0.0506248	males
genderF:bmi	28100522	Cholestenol No 02 (**)	Cholesterol, bile acids, fatty alcohols and related	Complex lipids, fatty acids and related	0.0823784	0.0365732	9	2.25243	0.0508014	males
genderM:bmi	28100522	Cholestenol No 02 (**)	Cholesterol, bile acids, fatty alcohols and related	Complex lipids, fatty acids and related	-0.0823784	0.0365732	9	-2.25243	0.0508014	females
bmi:age	68100047	Unknown lipid (68100047)	Unknown (lipid)	Unknown (lipid)	-0.0539793	0.0239727	9	-2.25171	0.0508614	males
bmi:age	68100047	Unknown lipid (68100047)	Unknown (lipid)	Unknown (lipid)	-0.0539793	0.0239727	9	-2.25171	0.0508614	females
(Intercept)	X38100160	Tyrosine	Amino acids	Amino acids and related	0.0562613	0.0277063	31	2.03063	0.0509454	males
(Intercept)	X68100045	Unknown lipid (68100045)	Unknown (lipid)	Unknown (lipid)	0.0788863	0.0389042	30	2.02771	0.0515532	males
age	68100046	Sphingomyelin (d18:1, C16:0) (**)	Sphingolipids	Complex lipids, fatty acids and related	0.0045405	0.00202453	9	2.24274	0.0516117	females
genderM:age	58100171	Unknown polar (58100171)	Unknown (polar)	Unknown (polar)	0.0373771	0.0166695	9	2.24225	0.0516533	females
genderF:age	58100171	Unknown polar (58100171)	Unknown (polar)	Unknown (polar)	-0.0373771	0.0166695	9	-2.24225	0.0516533	males
genderM:bmi	18100307	Pregnenolone sulfate	Steroids and related	Hormones, signal substances and related	-0.189714	0.085069	9	-2.23012	0.0526862	females
genderF:bmi	18100307	Pregnenolone sulfate	Steroids and related	Hormones, signal substances and related	0.189714	0.085069	9	2.23012	0.0526862	males
genderF	78100033	4-Hydroxy-3-methoxyphenylglycol (HMPG)	Catecholamines and other monoamines	Hormones, signal substances and related	-0.146164	0.0656495	9	-2.22643	0.0530047	males
genderM	78100033	4-Hydroxy-3-methoxyphenylglycol (HMPG)	Catecholamines and other monoamines	Hormones, signal substances and related	0.146164	0.0656495	9	2.22643	0.0530047	females
bmi	28100482	dihomo-gamma-Linolenic acid (C20:cis[8,11,14]3)	Fatty acids	Complex lipids, fatty acids and related	0.0902851	0.0405705	9	2.22539	0.0530952	females
bmi:age	38100437	trans-4-Hydroxyproline	Amino acids derivatives	Amino acids and related	-0.0843676	0.0380172	9	-2.21919	0.0536346	males
bmi:age	38100437	trans-4-Hydroxyproline	Amino acids derivatives	Amino acids and related	-0.0843676	0.0380172	9	-2.21919	0.0536346	females
bmi	68100429	Unknown lipid (68100429)	Unknown (lipid)	Unknown (lipid)	0.111722	0.0503437	9	2.21919	0.0536353	females
sampleAge	78100024	3,4-Dihydroxyphenylalanine (DOPA)	Catecholamines and other monoamines	Hormones, signal substances and related	0.0319536	0.0159352	31	2.00522	0.0537369	females
sampleAge	78100024	3,4-Dihydroxyphenylalanine (DOPA)	Catecholamines and other monoamines	Hormones, signal substances and related	0.0319536	0.0159352	31	2.00522	0.0537369	males
age	68100427	Unknown lipid (68100427)	Unknown (lipid)	Unknown (lipid)	-0.0293541	0.0132401	9	-2.21706	0.0538213	males
age	68100435	Unknown lipid (68100435)	Unknown (lipid)	Unknown (lipid)	0.0282875	0.0127682	9	2.21547	0.0539618	females
(Intercept)	X28100069	Eicosanoic acid (C20:0)	Fatty acids	Complex lipids, fatty acids and related	0.0509015	0.0254789	32	1.99779	0.0542997	females
genderF	38101809	Pseudouridine (plausible)	Nucleobases and related	Nucleobases and related	-0.0456101	0.0206468	9	-2.20907	0.054528	males
genderM	38101809	Pseudouridine (plausible)	Nucleobases and related	Nucleobases and related	0.0456101	0.0206468	9	2.20907	0.054528	females
sampleAge	18100225	Pantothenic acid	Vitamins, cofactors and related	Vitamins, cofactors and related	0.0428205	0.0214363	31	1.99757	0.0546039	females
sampleAge	18100225	Pantothenic acid	Vitamins, cofactors and related	Vitamins, cofactors and related	0.0428205	0.0214363	31	1.99757	0.0546039	males
(Intercept)	X28100495	erythro-Sphingosine (minor: Sphingolipids)	Sphingolipids	Complex lipids, fatty acids and related	0.064175	0.0321715	32	1.99478	0.0546433	females
sampleAge	38100004	Glycine	Amino acids	Amino acids and related	-0.0268279	0.013442	31	-1.99583	0.0548024	females
sampleAge	38100004	Glycine	Amino acids	Amino acids and related	-0.0268279	0.013442	31	-1.99583	0.0548024	males
genderF:bmi	78100033	4-Hydroxy-3-methoxyphenylglycol (HMPG)	Catecholamines and other monoamines	Hormones, signal substances and related	-0.15783	0.0716997	9	-2.20127	0.0552263	males
genderM:bmi	78100033	4-Hydroxy-3-methoxyphenylglycol (HMPG)	Catecholamines and other monoamines	Hormones, signal substances and related	0.15783	0.0716997	9	2.20127	0.0552263	females
genderF:age	58100015	Unknown polar (58100015)	Unknown (polar)	Unknown (polar)	-0.0266723	0.0121183	9	-2.20099	0.055251	males
genderM:age	58100015	Unknown polar (58100015)	Unknown (polar)	Unknown (polar)	0.0266723	0.0121183	9	2.20099	0.055251	females
bmi:age	28100056	Hexadecanol	Cholesterol, bile acids, fatty alcohols and related	Complex lipids, fatty acids and related	-0.034668	0.0157578	9	-2.20005	0.0553357	males
bmi:age	28100056	Hexadecanol	Cholesterol, bile acids, fatty alcohols and related	Complex lipids, fatty acids and related	-0.034668	0.0157578	9	-2.20005	0.0553357	females
(Intercept)	X38100075	Leucine	Amino acids	Amino acids and related	-0.0392535	0.0197253	31	-1.99001	0.0554721	females
(Intercept)	X68100009	Unknown lipid (68100009)	Unknown (lipid)	Unknown (lipid)	-0.0269709	0.0135574	31	-1.98939	0.0555438	males
(Intercept)	X58100166	Unknown polar (58100166)	Unknown (polar)	Unknown (polar)	0.0267675	0.0134774	32	1.9861	0.0556442	males
bmi	38100437	trans-4-Hydroxyproline	Amino acids derivatives	Amino acids and related	0.11507	0.0524035	9	2.19585	0.0557164	females
sampleAge	68100013	Phosphatidylcholine (C16:0, C18:2) (**)	Phospholipids	Complex lipids, fatty acids and related	0.00276823	0.00139275	31	1.9876	0.0557513	females
sampleAge	68100013	Phosphatidylcholine (C16:0, C18:2) (**)	Phospholipids	Complex lipids, fatty acids and related	0.00276823	0.00139275	31	1.9876	0.0557513	males
bmi	38100051	Phosphate (inorganic and from organic phosphates)	Miscellaneous	Miscellaneous	0.0386771	0.0176568	9	2.1905	0.0562048	males
sampleAge	58100024	Unknown polar (58100024)	Unknown (polar)	Unknown (polar)	0.0681395	0.0339613	24	2.00639	0.0562098	females
sampleAge	58100024	Unknown polar (58100024)	Unknown (polar)	Unknown (polar)	0.0681395	0.0339613	24	2.00639	0.0562098	males
genderM:age	68100013	Phosphatidylcholine (C16:0, C18:2) (**)	Phospholipids	Complex lipids, fatty acids and related	-0.00502126	0.00229296	9	-2.18986	0.0562627	females
genderF:age	68100013	Phosphatidylcholine (C16:0, C18:2) (**)	Phospholipids	Complex lipids, fatty acids and related	0.00502126	0.00229296	9	2.18986	0.0562627	males
genderF:bmi	58100166	Unknown polar (58100166)	Unknown (polar)	Unknown (polar)	0.0452688	0.0206803	9	2.18898	0.0563438	males
genderM:bmi	58100166	Unknown polar (58100166)	Unknown (polar)	Unknown (polar)	-0.0452688	0.0206803	9	-2.18898	0.0563438	females
bmi:age	38100028	Mannose	Carbohydrates and related	Carbohydrates and related	-0.0303512	0.0138683	9	-2.18853	0.0563852	females
bmi:age	38100028	Mannose	Carbohydrates and related	Carbohydrates and related	-0.0303512	0.0138683	9	-2.18853	0.0563852	males
time	18100120	Coenzyme Q10	Vitamins, cofactors and related	Vitamins, cofactors and related	0.0431696	0.0217898	31	1.98118	0.0565008	males
time	18100120	Coenzyme Q10	Vitamins, cofactors and related	Vitamins, cofactors and related	0.0431696	0.0217898	31	1.98118	0.0565008	females
bmi:age	68100036	Lysophosphatidylcholine (C17:0) (plausible)	Phospholipids	Complex lipids, fatty acids and related	0.0555954	0.0254447	9	2.18495	0.0567155	males
bmi:age	68100036	Lysophosphatidylcholine (C17:0) (plausible)	Phospholipids	Complex lipids, fatty acids and related	0.0555954	0.0254447	9	2.18495	0.0567155	females
bmi:age	58100150	Unknown polar (58100150)	Unknown (polar)	Unknown (polar)	0.0367127	0.0168036	9	2.18481	0.0567282	females
bmi:age	58100150	Unknown polar (58100150)	Unknown (polar)	Unknown (polar)	0.0367127	0.0168036	9	2.18481	0.0567282	males
bmi	68100014	Phosphatidylcholine (C18:1, C18:2) (**) (minor: Phosphatidylcholine (C16:0, C20:3))	Phospholipids	Complex lipids, fatty acids and related	-0.00605147	0.00277783	9	-2.17849	0.0573153	males
bmi	58100168	Unknown polar (58100168)	Unknown (polar)	Unknown (polar)	0.0309041	0.0142021	9	2.17602	0.0575463	females
bmi	68100018	Choline plasmalogen (C18, C20:4) (**)	Phospholipids	Complex lipids, fatty acids and related	0.048374	0.0222927	9	2.16995	0.0581186	females
bmi	68100436	Unknown lipid (68100436)	Unknown (lipid)	Unknown (lipid)	-0.0529261	0.0243956	9	-2.16949	0.058162	females
bmi:age	128100020	Cortisol	Steroids and related	Hormones, signal substances and related	-0.120115	0.0553845	9	-2.16875	0.0582315	males
bmi:age	128100020	Cortisol	Steroids and related	Hormones, signal substances and related	-0.120115	0.0553845	9	-2.16875	0.0582315	females
(Intercept)	X18100043	Arginine	Amino acids	Amino acids and related	0.0345781	0.0176048	31	1.96413	0.0585356	males
time	38100140	Unknown polar (38100140)	Unknown (polar)	Unknown (polar)	-0.00932471	0.0047417	30	-1.96653	0.0585484	females
time	38100140	Unknown polar (38100140)	Unknown (polar)	Unknown (polar)	-0.00932471	0.0047417	30	-1.96653	0.0585484	males
(Intercept)	X18100120	Coenzyme Q10	Vitamins, cofactors and related	Vitamins, cofactors and related	0.0734647	0.0374598	31	1.96116	0.0588966	males
sampleAge	68100028	Unknown lipid (68100028)	Unknown (lipid)	Unknown (lipid)	0.0688038	0.0350923	31	1.96065	0.0589587	females
sampleAge	68100028	Unknown lipid (68100028)	Unknown (lipid)	Unknown (lipid)	0.0688038	0.0350923	31	1.96065	0.0589587	males
sampleAge	68100048	Unknown lipid (68100048)	Unknown (lipid)	Unknown (lipid)	0.0161017	0.00821519	31	1.95999	0.0590392	females
sampleAge	68100048	Unknown lipid (68100048)	Unknown (lipid)	Unknown (lipid)	0.0161017	0.00821519	31	1.95999	0.0590392	males
bmi	78100029	3-Methoxytyrosine	Catecholamines and other monoamines	Hormones, signal substances and related	0.0824686	0.0382276	9	2.1573	0.0593272	females
(Intercept)	X28100019	Cholesterol	Cholesterol, bile acids, fatty alcohols and related	Complex lipids, fatty acids and related	0.0337933	0.0172831	32	1.95527	0.0593316	females
bmi	38100393	3-Hydroxybutyrate	Energy metabolism and related	Energy metabolism and related	0.138777	0.0643626	9	2.15618	0.0594363	males
bmi	58100027	Unknown polar (58100027)	Unknown (polar)	Unknown (polar)	-0.15419	0.0704009	8	-2.19017	0.0599054	males
time	68100005	Lysophosphatidylcholine (C18:1) (**)	Phospholipids	Complex lipids, fatty acids and related	-0.0207622	0.0106385	31	-1.95161	0.0600697	females
time	68100005	Lysophosphatidylcholine (C18:1) (**)	Phospholipids	Complex lipids, fatty acids and related	-0.0207622	0.0106385	31	-1.95161	0.0600697	males
genderF:bmi	78100004	5-Hydroxy-3-indoleacetic acid (5-HIAA)	Catecholamines and other monoamines	Hormones, signal substances and related	0.0701602	0.0326531	9	2.14866	0.0601681	males
genderM:bmi	78100004	5-Hydroxy-3-indoleacetic acid (5-HIAA)	Catecholamines and other monoamines	Hormones, signal substances and related	-0.0701602	0.0326531	9	-2.14866	0.0601681	females
bmi	28100099	Unknown lipid (28100099)	Unknown (lipid)	Unknown (lipid)	0.0685129	0.0319388	9	2.14513	0.0605143	females
genderM	58100010	Unknown polar (58100010)	Unknown (polar)	Unknown (polar)	0.0856813	0.0399489	9	2.14477	0.0605494	females
bmi	18100230	Taurine	Miscellaneous	Miscellaneous	0.0356886	0.0166426	9	2.14442	0.0605843	males
(Intercept)	X18100051	beta-Carotene	Vitamins, cofactors and related	Vitamins, cofactors and related	-0.0430301	0.0220796	30	-1.94886	0.0607178	females
(Intercept)	X68100028	Unknown lipid (68100028)	Unknown (lipid)	Unknown (lipid)	-0.0893427	0.0459246	31	-1.94542	0.0608415	females
age	28100063	Dodecanol	Cholesterol, bile acids, fatty alcohols and related	Complex lipids, fatty acids and related	0.114849	0.0537081	9	2.13839	0.061181	females
bmi	18100327	Kynurenic acid	Amino acids derivatives	Amino acids and related	0.117601	0.0550118	9	2.13773	0.0612464	males
bmi	68100048	Unknown lipid (68100048)	Unknown (lipid)	Unknown (lipid)	0.0271576	0.0127107	9	2.1366	0.0613595	females
(Intercept)	X28100489	3-O-Methylsphingosine (plausible) (minor: Sphingolipids, erythro-Sphingosine, threo-Sphingosine)	Sphingolipids	Complex lipids, fatty acids and related	0.0859736	0.0443566	32	1.93824	0.0614593	females
(Intercept)	X58100146	Unknown polar (58100146)	Unknown (polar)	Unknown (polar)	0.0282474	0.0145645	31	1.93947	0.0615913	females
(Intercept)	X28100491	threo-Sphingosine (minor: Sphingolipids)	Sphingolipids	Complex lipids, fatty acids and related	0.0622759	0.0322343	32	1.93198	0.0622573	females
age	58100148	Unknown polar (58100148)	Unknown (polar)	Unknown (polar)	0.0319611	0.0150273	9	2.12687	0.0623377	males
genderM:age	58100144	Unknown polar (58100144)	Unknown (polar)	Unknown (polar)	0.0378257	0.0177933	9	2.12584	0.0624424	females
genderF:age	58100144	Unknown polar (58100144)	Unknown (polar)	Unknown (polar)	-0.0378257	0.0177933	9	-2.12584	0.0624424	males
(Intercept)	X58100029	p-Cresol sulfate (plausible) (minor: m-Cresol sulfate, o-Cresol sulfate)	Amino acids derivatives	Amino acids and related	-0.188823	0.097829	32	-1.93013	0.0624941	males
age	38100036	Glucose	Carbohydrates and related	Carbohydrates and related	0.0156403	0.00735949	9	2.12518	0.0625089	females
sampleAge	68100018	Choline plasmalogen (C18, C20:4) (**)	Phospholipids	Complex lipids, fatty acids and related	-0.0266911	0.0138152	31	-1.93201	0.0625424	females
sampleAge	68100018	Choline plasmalogen (C18, C20:4) (**)	Phospholipids	Complex lipids, fatty acids and related	-0.0266911	0.0138152	31	-1.93201	0.0625424	males
time	38100753	Cystine	Amino acids derivatives	Amino acids and related	-0.0329151	0.0170392	31	-1.93173	0.0625787	females
time	38100753	Cystine	Amino acids derivatives	Amino acids and related	-0.0329151	0.0170392	31	-1.93173	0.0625787	males
bmi:age	68100435	Unknown lipid (68100435)	Unknown (lipid)	Unknown (lipid)	0.0225695	0.0106386	9	2.12148	0.0628863	males
bmi:age	68100435	Unknown lipid (68100435)	Unknown (lipid)	Unknown (lipid)	0.0225695	0.0106386	9	2.12148	0.0628863	females
genderF	18100159	Citrulline	Amino acids derivatives	Amino acids and related	-0.0565684	0.0266709	9	-2.12098	0.0629377	males
genderM	18100159	Citrulline	Amino acids derivatives	Amino acids and related	0.0565684	0.0266709	9	2.12098	0.0629377	females
(Intercept)	X68100031	Unknown lipid (68100031)	Unknown (lipid)	Unknown (lipid)	-0.0905285	0.0470473	32	-1.9242	0.0632614	females
age	58100015	Unknown polar (58100015)	Unknown (polar)	Unknown (polar)	-0.0217638	0.0103159	9	-2.10974	0.0640965	females
bmi:age	58100132	Unknown polar (58100132)	Unknown (polar)	Unknown (polar)	0.0265239	0.0125803	9	2.10837	0.0642396	males
bmi:age	58100132	Unknown polar (58100132)	Unknown (polar)	Unknown (polar)	0.0265239	0.0125803	9	2.10837	0.0642396	females
genderM:age	28100063	Dodecanol	Cholesterol, bile acids, fatty alcohols and related	Complex lipids, fatty acids and related	-0.146814	0.0696576	9	-2.10765	0.0643146	females
genderF:age	28100063	Dodecanol	Cholesterol, bile acids, fatty alcohols and related	Complex lipids, fatty acids and related	0.146814	0.0696576	9	2.10765	0.0643146	males
sampleAge	38100038	Glycerol, polar fraction	Miscellaneous	Miscellaneous	-0.0424785	0.0221571	30	-1.91715	0.0647854	females
sampleAge	38100038	Glycerol, polar fraction	Miscellaneous	Miscellaneous	-0.0424785	0.0221571	30	-1.91715	0.0647854	males
bmi	28100003	Palmitic acid (C16:0)	Fatty acids	Complex lipids, fatty acids and related	0.0956094	0.0454689	9	2.10274	0.064829	females
genderM	58100032	Unknown polar (58100032)	Unknown (polar)	Unknown (polar)	0.390438	0.185708	9	2.10243	0.0648619	females
genderF	58100032	Unknown polar (58100032)	Unknown (polar)	Unknown (polar)	-0.390438	0.185708	9	-2.10243	0.0648619	males
bmi	58100025	Indole-3-propionic acid (**)	Amino acids derivatives	Amino acids and related	-0.131725	0.0626565	9	-2.10234	0.0648711	males
bmi:age	38100083	Threonic acid	Vitamins, cofactors and related	Vitamins, cofactors and related	-0.0422068	0.0201522	9	-2.0944	0.0657131	males
bmi:age	38100083	Threonic acid	Vitamins, cofactors and related	Vitamins, cofactors and related	-0.0422068	0.0201522	9	-2.0944	0.0657131	females
(Intercept)	X28101326	Caffeine	Miscellaneous	Miscellaneous	-0.28275	0.147624	28	-1.91534	0.0657145	males
bmi	28100003	Palmitic acid (C16:0)	Fatty acids	Complex lipids, fatty acids and related	0.0838534	0.0400436	9	2.09405	0.0657496	males
sampleAge	58100778	Unknown polar (58100778)	Unknown (polar)	Unknown (polar)	0.0529808	0.0275066	24	1.92612	0.0660147	males
sampleAge	58100778	Unknown polar (58100778)	Unknown (polar)	Unknown (polar)	0.0529808	0.0275066	24	1.92612	0.0660147	females
genderF:bmi	58100032	Unknown polar (58100032)	Unknown (polar)	Unknown (polar)	-0.408357	0.195295	9	-2.09098	0.0660783	males
genderM:bmi	58100032	Unknown polar (58100032)	Unknown (polar)	Unknown (polar)	0.408357	0.195295	9	2.09098	0.0660783	females
age	128100004	Testosterone	Steroids and related	Hormones, signal substances and related	-0.114948	0.0549733	9	-2.09098	0.0660786	females
bmi	28101321	erythro-C16-Sphingosine	Sphingolipids	Complex lipids, fatty acids and related	0.182884	0.0874984	9	2.09014	0.0661678	females
(Intercept)	X58100172	Unknown polar (58100172)	Unknown (polar)	Unknown (polar)	-0.0216258	0.0113714	32	-1.90178	0.0662358	males
age	58100150	Unknown polar (58100150)	Unknown (polar)	Unknown (polar)	0.0424568	0.0203232	9	2.08908	0.0662818	females
bmi	68100047	Unknown lipid (68100047)	Unknown (lipid)	Unknown (lipid)	0.0666237	0.0319081	9	2.08799	0.0663998	females
(Intercept)	X68100430	Unknown lipid (68100430)	Unknown (lipid)	Unknown (lipid)	-0.0501615	0.0264	32	-1.90006	0.0664683	males
bmi:age	38100046	Ornithine (minor: Arginine, Citrulline)	Amino acids derivatives	Amino acids and related	-0.0480685	0.0230693	9	-2.08366	0.0668675	females
bmi:age	38100046	Ornithine (minor: Arginine, Citrulline)	Amino acids derivatives	Amino acids and related	-0.0480685	0.0230693	9	-2.08366	0.0668675	males
bmi	38100075	Leucine	Amino acids	Amino acids and related	0.0421849	0.0202526	9	2.08294	0.0669457	males
genderF:age	18100230	Taurine	Miscellaneous	Miscellaneous	0.0430707	0.0206993	9	2.08078	0.0671799	males
genderM:age	18100230	Taurine	Miscellaneous	Miscellaneous	-0.0430707	0.0206993	9	-2.08078	0.0671799	females
time	18100072	gamma-Tocopherol (minor: 2,3-Dimethyl-5-phytylquinol, beta-Tocopherol)	Vitamins, cofactors and related	Vitamins, cofactors and related	0.0468344	0.0246747	30	1.89808	0.0673448	females
time	18100072	gamma-Tocopherol (minor: 2,3-Dimethyl-5-phytylquinol, beta-Tocopherol)	Vitamins, cofactors and related	Vitamins, cofactors and related	0.0468344	0.0246747	30	1.89808	0.0673448	males
age	58100172	Unknown polar (58100172)	Unknown (polar)	Unknown (polar)	-0.0264803	0.012738	9	-2.07885	0.067391	females
genderF:age	68100003	Lysophosphatidylcholine (C16:0) (plausible)	Phospholipids	Complex lipids, fatty acids and related	0.0265482	0.0127726	9	2.07853	0.067426	males
genderM:age	68100003	Lysophosphatidylcholine (C16:0) (plausible)	Phospholipids	Complex lipids, fatty acids and related	-0.0265482	0.0127726	9	-2.07853	0.067426	females
age	68100051	Phosphatidylcholine (C18:0, C18:1) (**)	Phospholipids	Complex lipids, fatty acids and related	0.0207359	0.00998378	9	2.07695	0.0675981	females
genderM:bmi	28100012	Eicosapentaenoic acid (C20:cis[5,8,11,14,17]5)	Fatty acids	Complex lipids, fatty acids and related	-0.13399	0.0646285	9	-2.07323	0.0680067	females
genderF:bmi	28100012	Eicosapentaenoic acid (C20:cis[5,8,11,14,17]5)	Fatty acids	Complex lipids, fatty acids and related	0.13399	0.0646285	9	2.07323	0.0680067	males
genderM	58100171	Unknown polar (58100171)	Unknown (polar)	Unknown (polar)	-0.0333503	0.0161083	9	-2.07038	0.0683217	females
genderF	58100171	Unknown polar (58100171)	Unknown (polar)	Unknown (polar)	0.0333503	0.0161083	9	2.07038	0.0683217	males
bmi:age	78100002	Homovanillic acid (HVA)	Catecholamines and other monoamines	Hormones, signal substances and related	0.071419	0.0345096	9	2.06954	0.0684146	males
bmi:age	78100002	Homovanillic acid (HVA)	Catecholamines and other monoamines	Hormones, signal substances and related	0.071419	0.0345096	9	2.06954	0.0684146	females
bmi	78100004	5-Hydroxy-3-indoleacetic acid (5-HIAA)	Catecholamines and other monoamines	Hormones, signal substances and related	-0.0513974	0.0248574	9	-2.06769	0.0686201	males
bmi	18100021	Glycerol-3-phosphate, polar fraction	Miscellaneous	Miscellaneous	0.0709699	0.0306906	5	2.31243	0.0686988	males
(Intercept)	X68100054	Sphingomyelin No 02 (plausible)	Sphingolipids	Complex lipids, fatty acids and related	0.0178673	0.00950383	32	1.88001	0.0692365	males
age	68100028	Unknown lipid (68100028)	Unknown (lipid)	Unknown (lipid)	0.080597	0.039084	9	2.06215	0.0692386	males
age	38100009	5-Oxoproline (minor: Folic acid, Glutamate, Glutamine)	Amino acids derivatives	Amino acids and related	0.0303784	0.0147357	9	2.06156	0.0693053	females
age	68100030	TAG (C16:0, C18:2) (**)	Glycerides Mono-, Di-, Triglycerides	Complex lipids, fatty acids and related	0.0426297	0.0207045	9	2.05896	0.069597	males
bmi:age	18100035	Tryptophan	Amino acids	Amino acids and related	0.0315141	0.0153134	9	2.05795	0.0697115	females
bmi:age	18100035	Tryptophan	Amino acids	Amino acids and related	0.0315141	0.0153134	9	2.05795	0.0697115	males
sampleAge	28100470	Unknown lipid (28100470)	Unknown (lipid)	Unknown (lipid)	0.0556445	0.0296345	31	1.87769	0.0698598	females
sampleAge	28100470	Unknown lipid (28100470)	Unknown (lipid)	Unknown (lipid)	0.0556445	0.0296345	31	1.87769	0.0698598	males
age	68100053	Unknown lipid (68100053)	Unknown (lipid)	Unknown (lipid)	0.02724	0.013246	9	2.05647	0.0698785	females
bmi:age	68100010	Phosphatidylcholine (C16:1, C18:2) (**)	Phospholipids	Complex lipids, fatty acids and related	-0.0231692	0.0112872	9	-2.05269	0.0703067	males
bmi:age	68100010	Phosphatidylcholine (C16:1, C18:2) (**)	Phospholipids	Complex lipids, fatty acids and related	-0.0231692	0.0112872	9	-2.05269	0.0703067	females
genderF	68100036	Lysophosphatidylcholine (C17:0) (plausible)	Phospholipids	Complex lipids, fatty acids and related	-0.0764403	0.0372879	9	-2.05	0.0706137	males
genderM	68100036	Lysophosphatidylcholine (C17:0) (plausible)	Phospholipids	Complex lipids, fatty acids and related	0.0764403	0.0372879	9	2.05	0.0706137	females
genderF	38100083	Threonic acid	Vitamins, cofactors and related	Vitamins, cofactors and related	0.0603695	0.0294648	9	2.04887	0.0707433	males
genderM	38100083	Threonic acid	Vitamins, cofactors and related	Vitamins, cofactors and related	-0.0603695	0.0294648	9	-2.04887	0.0707433	females
(Intercept)	X18100316	O-Phosphotyrosine	Amino acids derivatives	Amino acids and related	-0.06347	0.0339386	31	-1.87014	0.0709333	females
age	38100393	3-Hydroxybutyrate	Energy metabolism and related	Energy metabolism and related	-0.137133	0.0670687	9	-2.04466	0.0712259	females
genderM	18100307	Pregnenolone sulfate	Steroids and related	Hormones, signal substances and related	0.159152	0.0778907	9	2.04328	0.0713859	females
genderF	18100307	Pregnenolone sulfate	Steroids and related	Hormones, signal substances and related	-0.159152	0.0778907	9	-2.04328	0.0713859	males
genderM:bmi	38100463	1,5-Anhydrosorbitol	Carbohydrates and related	Carbohydrates and related	-0.0835584	0.0408962	9	-2.04318	0.0713968	females
genderF:bmi	38100463	1,5-Anhydrosorbitol	Carbohydrates and related	Carbohydrates and related	0.0835584	0.0408962	9	2.04318	0.0713968	males
genderF:bmi	68100005	Lysophosphatidylcholine (C18:1) (**)	Phospholipids	Complex lipids, fatty acids and related	-0.0583619	0.028578	9	-2.0422	0.0715102	males
genderM:bmi	68100005	Lysophosphatidylcholine (C18:1) (**)	Phospholipids	Complex lipids, fatty acids and related	0.0583619	0.028578	9	2.0422	0.0715103	females
bmi:age	78100022	Adrenaline (Epinephrine)	Catecholamines and other monoamines	Hormones, signal substances and related	0.0716968	0.0351348	9	2.04062	0.0716932	females
bmi:age	78100022	Adrenaline (Epinephrine)	Catecholamines and other monoamines	Hormones, signal substances and related	0.0716968	0.0351348	9	2.04062	0.0716932	males
(Intercept)	X28100019	Cholesterol	Cholesterol, bile acids, fatty alcohols and related	Complex lipids, fatty acids and related	0.0286369	0.0153739	32	1.86269	0.0717086	males
time	28101326	Caffeine	Miscellaneous	Miscellaneous	0.112508	0.0601235	28	1.87127	0.0717904	females
time	28101326	Caffeine	Miscellaneous	Miscellaneous	0.112508	0.0601235	28	1.87127	0.0717904	males
bmi:age	18100321	Creatinine	Miscellaneous	Miscellaneous	-0.0298581	0.0146518	9	-2.03785	0.0720153	females
bmi:age	18100321	Creatinine	Miscellaneous	Miscellaneous	-0.0298581	0.0146518	9	-2.03785	0.0720153	males
(Intercept)	X28100159	Nervonic acid (C24:cis[15]1)	Fatty acids	Complex lipids, fatty acids and related	0.0690512	0.0370744	31	1.8625	0.0720334	females
age	68100428	Unknown lipid (68100428)	Unknown (lipid)	Unknown (lipid)	-0.0382598	0.0187936	9	-2.03579	0.0722555	males
age	18100159	Citrulline	Amino acids derivatives	Amino acids and related	0.0364317	0.017917	9	2.03336	0.07254	males
bmi	68100431	Unknown lipid (68100431)	Unknown (lipid)	Unknown (lipid)	-0.104923	0.0516085	9	-2.03306	0.0725744	females
(Intercept)	X68100002	Unknown lipid (68100002)	Unknown (lipid)	Unknown (lipid)	-0.0286137	0.0154153	32	-1.85619	0.0726545	females
genderF:bmi	28101289	erythro-Dihydrosphingosine	Sphingolipids	Complex lipids, fatty acids and related	0.143274	0.0705414	9	2.03106	0.0728094	males
genderM:bmi	28101289	erythro-Dihydrosphingosine	Sphingolipids	Complex lipids, fatty acids and related	-0.143274	0.0705414	9	-2.03106	0.0728094	females
genderM:bmi	28100489	3-O-Methylsphingosine (plausible) (minor: Sphingolipids, erythro-Sphingosine, threo-Sphingosine)	Sphingolipids	Complex lipids, fatty acids and related	-0.122845	0.0605441	9	-2.02901	0.0730512	females
genderF:bmi	28100489	3-O-Methylsphingosine (plausible) (minor: Sphingolipids, erythro-Sphingosine, threo-Sphingosine)	Sphingolipids	Complex lipids, fatty acids and related	0.122845	0.0605441	9	2.02901	0.0730512	males
bmi	68100040	Lysophosphatidylcholine (C20:4) (**)	Phospholipids	Complex lipids, fatty acids and related	-0.0439225	0.0216887	9	-2.02513	0.0735103	females
age	68100047	Unknown lipid (68100047)	Unknown (lipid)	Unknown (lipid)	-0.0577078	0.0285062	9	-2.02439	0.0735984	females
age	38100004	Glycine	Amino acids	Amino acids and related	0.0671012	0.0331591	9	2.02361	0.0736906	females
(Intercept)	X18100051	beta-Carotene	Vitamins, cofactors and related	Vitamins, cofactors and related	0.0374832	0.0203007	30	1.8464	0.0747213	males
genderM:bmi	78100022	Adrenaline (Epinephrine)	Catecholamines and other monoamines	Hormones, signal substances and related	-0.106858	0.0530347	9	-2.01486	0.0747397	females
genderF:bmi	78100022	Adrenaline (Epinephrine)	Catecholamines and other monoamines	Hormones, signal substances and related	0.106858	0.0530347	9	2.01486	0.0747397	males
bmi	28100159	Nervonic acid (C24:cis[15]1)	Fatty acids	Complex lipids, fatty acids and related	0.0879018	0.0436979	9	2.01158	0.0751365	females
bmi:age	68100060	Unknown lipid (68100060)	Unknown (lipid)	Unknown (lipid)	0.0743941	0.0370236	9	2.00937	0.0754046	females
bmi:age	68100060	Unknown lipid (68100060)	Unknown (lipid)	Unknown (lipid)	0.0743941	0.0370236	9	2.00937	0.0754046	males
age	68100040	Lysophosphatidylcholine (C20:4) (**)	Phospholipids	Complex lipids, fatty acids and related	-0.0315473	0.0157033	9	-2.00897	0.0754539	males
bmi	38100154	Glucose-1-phosphate (minor: Glucose)	Carbohydrates and related	Carbohydrates and related	0.030764	0.015349	9	2.00431	0.0760232	males
(Intercept)	X38100072	Aspartate	Amino acids	Amino acids and related	0.0484605	0.0264075	31	1.8351	0.0761017	males
age	58100010	Unknown polar (58100010)	Unknown (polar)	Unknown (polar)	-0.063753	0.0318513	9	-2.00158	0.0763579	females
age	78100029	3-Methoxytyrosine	Catecholamines and other monoamines	Hormones, signal substances and related	-0.064573	0.0322851	9	-2.00009	0.0765419	females
bmi	68100048	Unknown lipid (68100048)	Unknown (lipid)	Unknown (lipid)	-0.0242387	0.0121211	9	-1.99972	0.0765875	males
bmi	68100030	TAG (C16:0, C18:2) (**)	Glycerides Mono-, Di-, Triglycerides	Complex lipids, fatty acids and related	0.0580764	0.029096	9	1.99603	0.0770447	females
time	38100070	Valine	Amino acids	Amino acids and related	-0.0244383	0.0133831	30	-1.82605	0.0778107	males
time	38100070	Valine	Amino acids	Amino acids and related	-0.0244383	0.0133831	30	-1.82605	0.0778107	females
genderM	18100225	Pantothenic acid	Vitamins, cofactors and related	Vitamins, cofactors and related	-0.0959706	0.0482348	9	-1.98965	0.07784	females
genderF	18100225	Pantothenic acid	Vitamins, cofactors and related	Vitamins, cofactors and related	0.0959706	0.0482348	9	1.98965	0.07784	males
genderF:bmi	68100007	Unknown lipid (68100007)	Unknown (lipid)	Unknown (lipid)	0.0437574	0.0220044	9	1.98858	0.0779753	males
genderM:bmi	68100007	Unknown lipid (68100007)	Unknown (lipid)	Unknown (lipid)	-0.0437574	0.0220044	9	-1.98858	0.0779753	females
genderM:bmi	28100477	gamma-Linolenic acid (C18:cis[6,9,12]3)	Fatty acids	Complex lipids, fatty acids and related	-0.17286	0.0869957	9	-1.98699	0.0781743	females
genderF:bmi	28100477	gamma-Linolenic acid (C18:cis[6,9,12]3)	Fatty acids	Complex lipids, fatty acids and related	0.17286	0.0869957	9	1.98699	0.0781743	males
bmi	58100146	Unknown polar (58100146)	Unknown (polar)	Unknown (polar)	0.0339076	0.017102	9	1.98267	0.0787211	females
age	68100437	Unknown lipid (68100437)	Unknown (lipid)	Unknown (lipid)	0.119045	0.0600458	9	1.98258	0.0787324	females
(Intercept)	X38100054	Erythrol	Carbohydrates and related	Carbohydrates and related	-0.0373686	0.0205555	31	-1.81794	0.07875	females
bmi:age	68100026	DAG (C18:1, C18:2) (plausible)	Glycerides Mono-, Di-, Triglycerides	Complex lipids, fatty acids and related	0.0650748	0.0328314	9	1.98209	0.0787943	females
bmi:age	68100026	DAG (C18:1, C18:2) (plausible)	Glycerides Mono-, Di-, Triglycerides	Complex lipids, fatty acids and related	0.0650748	0.0328314	9	1.98209	0.0787943	males
age	38100114	Glycolate	Miscellaneous	Miscellaneous	-0.0288688	0.0145673	9	-1.98175	0.078837	males
age	58100162	Unknown polar (58100162)	Unknown (polar)	Unknown (polar)	-0.0230057	0.0116696	9	-1.97142	0.0801582	females
genderM	38100753	Cystine	Amino acids derivatives	Amino acids and related	-0.0611007	0.0310113	9	-1.97027	0.0803072	females
genderF	38100753	Cystine	Amino acids derivatives	Amino acids and related	0.0611007	0.0310113	9	1.97027	0.0803072	males
time	58100141	Unknown polar (58100141)	Unknown (polar)	Unknown (polar)	-0.01471	0.0081387	31	-1.80742	0.0804107	males
time	58100141	Unknown polar (58100141)	Unknown (polar)	Unknown (polar)	-0.01471	0.0081387	31	-1.80742	0.0804107	females
bmi	68100434	Unknown lipid (68100434)	Unknown (lipid)	Unknown (lipid)	0.130129	0.0662421	9	1.96444	0.0810637	females
age	58100170	Unknown polar (58100170)	Unknown (polar)	Unknown (polar)	0.0497197	0.0253166	9	1.96392	0.081132	males
genderM:bmi	18100072	gamma-Tocopherol (minor: 2,3-Dimethyl-5-phytylquinol, beta-Tocopherol)	Vitamins, cofactors and related	Vitamins, cofactors and related	-0.0958484	0.0488455	9	-1.96227	0.0813464	females
genderF:bmi	18100072	gamma-Tocopherol (minor: 2,3-Dimethyl-5-phytylquinol, beta-Tocopherol)	Vitamins, cofactors and related	Vitamins, cofactors and related	0.0958484	0.0488455	9	1.96227	0.0813464	males
bmi	28100830	Elaidic acid (C18:trans[9]1)	Fatty acids	Complex lipids, fatty acids and related	0.15054	0.076728	9	1.96199	0.0813831	males
time	18100295	Glucuronic acid	Carbohydrates and related	Carbohydrates and related	-0.00974058	0.00540412	30	-1.80244	0.0815323	females
time	18100295	Glucuronic acid	Carbohydrates and related	Carbohydrates and related	-0.00974058	0.00540412	30	-1.80244	0.0815323	males
bmi	128100008	Progesterone	Steroids and related	Hormones, signal substances and related	-0.549985	0.280596	9	-1.96006	0.0816367	females
(Intercept)	X58100136	Unknown polar (58100136)	Unknown (polar)	Unknown (polar)	-0.0242241	0.0134655	31	-1.79897	0.0817656	females
bmi:age	68100017	Unknown lipid (68100017)	Unknown (lipid)	Unknown (lipid)	0.0276473	0.0141476	9	1.95421	0.0824076	females
bmi:age	68100017	Unknown lipid (68100017)	Unknown (lipid)	Unknown (lipid)	0.0276473	0.0141476	9	1.95421	0.0824076	males
age	68100433	Unknown lipid (68100433)	Unknown (lipid)	Unknown (lipid)	-0.0707225	0.036204	9	-1.95344	0.0825091	females
genderM	38100463	1,5-Anhydrosorbitol	Carbohydrates and related	Carbohydrates and related	-0.0731136	0.0374453	9	-1.95254	0.0826283	females
genderF	38100463	1,5-Anhydrosorbitol	Carbohydrates and related	Carbohydrates and related	0.0731136	0.0374453	9	1.95254	0.0826283	males
genderM:bmi	78100029	3-Methoxytyrosine	Catecholamines and other monoamines	Hormones, signal substances and related	-0.086345	0.0442247	9	-1.95242	0.0826453	females
genderF:bmi	78100029	3-Methoxytyrosine	Catecholamines and other monoamines	Hormones, signal substances and related	0.086345	0.0442247	9	1.95242	0.0826453	males
(Intercept)	X58100030	Unknown polar (58100030)	Unknown (polar)	Unknown (polar)	-0.180609	0.100738	31	-1.79286	0.0827586	females
sampleAge	58100165	Unknown polar (58100165)	Unknown (polar)	Unknown (polar)	0.0202312	0.011301	31	1.79021	0.0831927	females
sampleAge	58100165	Unknown polar (58100165)	Unknown (polar)	Unknown (polar)	0.0202312	0.011301	31	1.79021	0.0831927	males
genderM	38100003	Alanine	Amino acids	Amino acids and related	0.0628058	0.0322388	9	1.94814	0.0832144	females
genderF	38100003	Alanine	Amino acids	Amino acids and related	-0.0628058	0.0322388	9	-1.94814	0.0832144	males
time	128100008	Progesterone	Steroids and related	Hormones, signal substances and related	-0.113802	0.0636008	31	-1.78932	0.0833378	females
time	128100008	Progesterone	Steroids and related	Hormones, signal substances and related	-0.113802	0.0636008	31	-1.78932	0.0833378	males
age	58100030	Unknown polar (58100030)	Unknown (polar)	Unknown (polar)	0.166697	0.085649	9	1.94628	0.0834633	males
age	58100163	Unknown polar (58100163)	Unknown (polar)	Unknown (polar)	-0.0482142	0.0247773	9	-1.9459	0.0835148	females
bmi	68100035	Unknown lipid (68100035)	Unknown (lipid)	Unknown (lipid)	0.00635939	0.00327028	9	1.9446	0.083689	females
genderM:age	38101841	Glucosamine	Carbohydrates and related	Carbohydrates and related	-0.0738719	0.0380222	9	-1.94286	0.0839232	females
genderF:age	38101841	Glucosamine	Carbohydrates and related	Carbohydrates and related	0.0738719	0.0380222	9	1.94286	0.0839232	males
(Intercept)	X68100050	Phosphatidylcholine (C18:0, C18:2) (**)	Phospholipids	Complex lipids, fatty acids and related	0.00203641	0.00114226	32	1.78278	0.0841117	males
bmi	68100057	Unknown lipid (68100057)	Unknown (lipid)	Unknown (lipid)	0.114008	0.0587338	9	1.94109	0.0841613	females
bmi:age	68100025	Ceramide (d18:1, C24:1) (**) (minor: Ceramide (d18:2, C24:0))	Sphingolipids	Complex lipids, fatty acids and related	0.0547678	0.0282811	9	1.93655	0.0847769	males
bmi:age	68100025	Ceramide (d18:1, C24:1) (**) (minor: Ceramide (d18:2, C24:0))	Sphingolipids	Complex lipids, fatty acids and related	0.0547678	0.0282811	9	1.93655	0.0847769	females
age	58100145	Unknown polar (58100145)	Unknown (polar)	Unknown (polar)	0.0585396	0.0302512	9	1.93511	0.084973	females
genderM	68100014	Phosphatidylcholine (C18:1, C18:2) (**) (minor: Phosphatidylcholine (C16:0, C20:3))	Phospholipids	Complex lipids, fatty acids and related	-0.00636553	0.0032896	9	-1.93505	0.084982	females
genderF	68100014	Phosphatidylcholine (C18:1, C18:2) (**) (minor: Phosphatidylcholine (C16:0, C20:3))	Phospholipids	Complex lipids, fatty acids and related	0.00636553	0.0032896	9	1.93505	0.084982	males
age	28100428	Urea	Amino acids derivatives	Amino acids and related	-0.0588216	0.0299657	8	-1.96296	0.0852665	males
bmi:age	78100014	Metanephrine	Catecholamines and other monoamines	Hormones, signal substances and related	0.07968	0.0413141	9	1.92864	0.0858592	females
bmi:age	78100014	Metanephrine	Catecholamines and other monoamines	Hormones, signal substances and related	0.07968	0.0413141	9	1.92864	0.0858592	males
bmi	28100069	Eicosanoic acid (C20:0)	Fatty acids	Complex lipids, fatty acids and related	0.0510407	0.0264744	9	1.92793	0.0859574	males
sampleAge	58100168	Unknown polar (58100168)	Unknown (polar)	Unknown (polar)	-0.0169258	0.00957551	31	-1.76761	0.0869691	females
sampleAge	58100168	Unknown polar (58100168)	Unknown (polar)	Unknown (polar)	-0.0169258	0.00957551	31	-1.76761	0.0869691	males
(Intercept)	X28100428	Urea	Amino acids derivatives	Amino acids and related	0.0557655	0.0314442	28	1.77347	0.0870291	males
(Intercept)	X38100046	Ornithine (minor: Arginine, Citrulline)	Amino acids derivatives	Amino acids and related	-0.0490187	0.0277099	30	-1.76899	0.0870623	females
bmi	58100150	Unknown polar (58100150)	Unknown (polar)	Unknown (polar)	-0.0399255	0.0208108	9	-1.9185	0.0872653	males
bmi	68100015	Unknown lipid (68100015)	Unknown (lipid)	Unknown (lipid)	0.0712406	0.03714	9	1.91816	0.0873128	females
genderM	68100427	Unknown lipid (68100427)	Unknown (lipid)	Unknown (lipid)	-0.0395836	0.0206809	9	-1.91402	0.0878944	females
genderF	68100427	Unknown lipid (68100427)	Unknown (lipid)	Unknown (lipid)	0.0395836	0.0206809	9	1.91402	0.0878944	males
bmi:age	58100152	Unknown polar (58100152)	Unknown (polar)	Unknown (polar)	0.0323085	0.0169264	9	1.90877	0.0886363	males
bmi:age	58100152	Unknown polar (58100152)	Unknown (polar)	Unknown (polar)	0.0323085	0.0169264	9	1.90877	0.0886363	females
age	58100029	p-Cresol sulfate (plausible) (minor: m-Cresol sulfate, o-Cresol sulfate)	Amino acids derivatives	Amino acids and related	0.176143	0.0923339	9	1.90768	0.0887907	males
sampleAge	58100150	Unknown polar (58100150)	Unknown (polar)	Unknown (polar)	0.0256372	0.0146192	31	1.75367	0.0893716	males
sampleAge	58100150	Unknown polar (58100150)	Unknown (polar)	Unknown (polar)	0.0256372	0.0146192	31	1.75367	0.0893716	females
bmi:age	78100008	3,4-Dihydroxyphenylglycol (DOPEG)	Catecholamines and other monoamines	Hormones, signal substances and related	0.0351893	0.0185423	9	1.89778	0.0902076	females
bmi:age	78100008	3,4-Dihydroxyphenylglycol (DOPEG)	Catecholamines and other monoamines	Hormones, signal substances and related	0.0351893	0.0185423	9	1.89778	0.0902076	males
(Intercept)	X58100159	Unknown polar (58100159)	Unknown (polar)	Unknown (polar)	0.0284824	0.016308	32	1.74654	0.090312	females
bmi:age	68100058	Unknown lipid (68100058)	Unknown (lipid)	Unknown (lipid)	0.0570128	0.0300658	9	1.89627	0.0904259	females
bmi:age	68100058	Unknown lipid (68100058)	Unknown (lipid)	Unknown (lipid)	0.0570128	0.0300658	9	1.89627	0.0904259	males
bmi:age	68100429	Unknown lipid (68100429)	Unknown (lipid)	Unknown (lipid)	-0.0691543	0.0365229	9	-1.89345	0.0908343	females
bmi:age	68100429	Unknown lipid (68100429)	Unknown (lipid)	Unknown (lipid)	-0.0691543	0.0365229	9	-1.89345	0.0908343	males
genderM:bmi	28100072	Tricosanoic acid (C23:0)	Fatty acids	Complex lipids, fatty acids and related	-0.113919	0.0602253	9	-1.89154	0.0911116	females
genderF:bmi	28100072	Tricosanoic acid (C23:0)	Fatty acids	Complex lipids, fatty acids and related	0.113919	0.0602253	9	1.89154	0.0911116	males
(Intercept)	X38100753	Cystine	Amino acids derivatives	Amino acids and related	0.0431733	0.0248001	31	1.74085	0.0916276	females
age	68100021	Unknown lipid (68100021)	Unknown (lipid)	Unknown (lipid)	-0.0406098	0.0215199	9	-1.88708	0.0917633	females
bmi	38100054	Erythrol	Carbohydrates and related	Carbohydrates and related	-0.0432476	0.0229537	9	-1.88412	0.0921973	males
bmi	68100019	Phosphatidylcholine (C18:0, C20:4) (**)	Phospholipids	Complex lipids, fatty acids and related	0.0265186	0.0140771	9	1.88381	0.092244	females
bmi	68100016	Phosphatidylcholine (C16:0, C16:0) (**)	Phospholipids	Complex lipids, fatty acids and related	0.0218989	0.0116407	9	1.88124	0.0926227	females
bmi	28100069	Eicosanoic acid (C20:0)	Fatty acids	Complex lipids, fatty acids and related	0.0565477	0.0300612	9	1.88108	0.0926458	females
bmi	28100026	Palmitoleic acid (C16:cis[9]1)	Fatty acids	Complex lipids, fatty acids and related	0.0988055	0.0527505	9	1.87307	0.0938378	females
genderM:age	58100164	Unknown polar (58100164)	Unknown (polar)	Unknown (polar)	0.0352306	0.0188211	9	1.87186	0.0940187	females
genderF:age	58100164	Unknown polar (58100164)	Unknown (polar)	Unknown (polar)	-0.0352306	0.0188211	9	-1.87186	0.0940187	males
bmi	68100059	Unknown lipid (68100059)	Unknown (lipid)	Unknown (lipid)	0.0771961	0.0412568	9	1.87111	0.0941318	males
genderM	38100045	Glutamine	Amino acids	Amino acids and related	0.0509148	0.0272917	9	1.86558	0.094966	females
genderF	38100045	Glutamine	Amino acids	Amino acids and related	-0.0509148	0.0272917	9	-1.86558	0.094966	males
(Intercept)	X68100018	Choline plasmalogen (C18, C20:4) (**)	Phospholipids	Complex lipids, fatty acids and related	0.0326639	0.0189711	31	1.72178	0.0950759	females
age	68100427	Unknown lipid (68100427)	Unknown (lipid)	Unknown (lipid)	0.0318721	0.0171056	9	1.86326	0.0953169	females
(Intercept)	X58100147	Unknown polar (58100147)	Unknown (polar)	Unknown (polar)	-0.0213085	0.0124	32	-1.71843	0.0953816	males
(Intercept)	X68100058	Unknown lipid (68100058)	Unknown (lipid)	Unknown (lipid)	-0.0536844	0.0312456	32	-1.71814	0.0954341	males
genderM	38100508	Uric acid	Nucleobases and related	Nucleobases and related	0.0989891	0.0531575	9	1.86218	0.0954806	females
genderF	38100508	Uric acid	Nucleobases and related	Nucleobases and related	-0.0989891	0.0531575	9	-1.86218	0.0954806	males
bmi	38101840	Mannosamine	Carbohydrates and related	Carbohydrates and related	0.0743928	0.0399865	9	1.86045	0.0957454	males
bmi	28101485	Unknown lipid (28101485)	Unknown (lipid)	Unknown (lipid)	0.104442	0.056254	9	1.85661	0.0963315	females
bmi:age	38100438	Unknown polar (38100438)	Unknown (polar)	Unknown (polar)	0.0365082	0.0196822	9	1.85488	0.0965978	females
bmi:age	38100438	Unknown polar (38100438)	Unknown (polar)	Unknown (polar)	0.0365082	0.0196822	9	1.85488	0.0965978	males
bmi:age	68100001	Lysophosphatidylcholine (C18:2) (**)	Phospholipids	Complex lipids, fatty acids and related	0.0260945	0.0140819	9	1.85305	0.0968789	females
bmi:age	68100001	Lysophosphatidylcholine (C18:2) (**)	Phospholipids	Complex lipids, fatty acids and related	0.0260945	0.0140819	9	1.85305	0.0968789	males
sampleAge	58100146	Unknown polar (58100146)	Unknown (polar)	Unknown (polar)	0.0197404	0.0115307	31	1.71199	0.0968877	males
sampleAge	58100146	Unknown polar (58100146)	Unknown (polar)	Unknown (polar)	0.0197404	0.0115307	31	1.71199	0.0968877	females
genderF:bmi	28100491	threo-Sphingosine (minor: Sphingolipids)	Sphingolipids	Complex lipids, fatty acids and related	0.0812874	0.0439979	9	1.84753	0.0977341	males
genderM:bmi	28100491	threo-Sphingosine (minor: Sphingolipids)	Sphingolipids	Complex lipids, fatty acids and related	-0.0812874	0.0439979	9	-1.84753	0.0977341	females
genderF:age	58100162	Unknown polar (58100162)	Unknown (polar)	Unknown (polar)	-0.0278489	0.0151351	9	-1.84003	0.0989071	males
genderM:age	58100162	Unknown polar (58100162)	Unknown (polar)	Unknown (polar)	0.0278489	0.0151351	9	1.84003	0.0989071	females
sampleAge	128100014	11-Deoxycortisol	Steroids and related	Hormones, signal substances and related	0.0641473	0.0377265	31	1.70032	0.0990832	males
sampleAge	128100014	11-Deoxycortisol	Steroids and related	Hormones, signal substances and related	0.0641473	0.0377265	31	1.70032	0.0990832	females
(Intercept)	X38101809	Pseudouridine (plausible)	Nucleobases and related	Nucleobases and related	0.0280016	0.0165205	32	1.69495	0.0997955	females
bmi	28100002	Glycerol, lipid fraction	Cholesterol, bile acids, fatty alcohols and related	Complex lipids, fatty acids and related	0.104705	0.0571769	9	1.83124	0.100298	males
bmi:age	58100028	3-Indoxylsulfuric acid	Amino acids derivatives	Amino acids and related	-0.069693	0.038094	9	-1.8295	0.100575	males
bmi:age	58100028	3-Indoxylsulfuric acid	Amino acids derivatives	Amino acids and related	-0.069693	0.038094	9	-1.8295	0.100575	females
(Intercept)	X18100225	Pantothenic acid	Vitamins, cofactors and related	Vitamins, cofactors and related	0.0630788	0.0373046	31	1.69091	0.100886	females
age	18100362	Phosphocreatine	Miscellaneous	Miscellaneous	-0.0526472	0.0288115	9	-1.8273	0.100928	females
age	78100010	Serotonin (5-HT)	Catecholamines and other monoamines	Hormones, signal substances and related	0.181313	0.0992888	9	1.82612	0.101116	females
bmi:age	58100136	Unknown polar (58100136)	Unknown (polar)	Unknown (polar)	0.0222809	0.0122535	9	1.81833	0.102375	males
bmi:age	58100136	Unknown polar (58100136)	Unknown (polar)	Unknown (polar)	0.0222809	0.0122535	9	1.81833	0.102375	females
(Intercept)	X38100160	Tyrosine	Amino acids	Amino acids and related	-0.0526183	0.0313206	31	-1.67999	0.103011	females
bmi	68100029	TAG (C18:2, C18:2) (plausible)	Glycerides Mono-, Di-, Triglycerides	Complex lipids, fatty acids and related	0.0768225	0.0423621	9	1.81347	0.103165	females
bmi:age	68100015	Unknown lipid (68100015)	Unknown (lipid)	Unknown (lipid)	-0.0488415	0.026944	9	-1.81271	0.103291	females
bmi:age	68100015	Unknown lipid (68100015)	Unknown (lipid)	Unknown (lipid)	-0.0488415	0.026944	9	-1.81271	0.103291	males
age	18100021	Glycerol-3-phosphate, polar fraction	Miscellaneous	Miscellaneous	-0.0546352	0.0274632	5	-1.9894	0.10333	males
age	68100053	Unknown lipid (68100053)	Unknown (lipid)	Unknown (lipid)	0.0189516	0.0104718	9	1.80978	0.103771	males
(Intercept)	X18100275	Salicylic acid	Miscellaneous	Miscellaneous	-0.197435	0.117136	25	-1.68553	0.10433	females
genderM:bmi	68100040	Lysophosphatidylcholine (C20:4) (**)	Phospholipids	Complex lipids, fatty acids and related	0.0452338	0.0250862	9	1.80314	0.104869	females
genderF:bmi	68100040	Lysophosphatidylcholine (C20:4) (**)	Phospholipids	Complex lipids, fatty acids and related	-0.0452338	0.0250862	9	-1.80314	0.104869	males
time	38100075	Leucine	Amino acids	Amino acids and related	-0.0208712	0.0125046	31	-1.66908	0.105171	females
time	38100075	Leucine	Amino acids	Amino acids and related	-0.0208712	0.0125046	31	-1.66908	0.105171	males
genderF	58100146	Unknown polar (58100146)	Unknown (polar)	Unknown (polar)	0.0348746	0.0193801	9	1.79951	0.105473	males
genderM	58100146	Unknown polar (58100146)	Unknown (polar)	Unknown (polar)	-0.0348746	0.0193801	9	-1.79951	0.105473	females
sampleAge	18100035	Tryptophan	Amino acids	Amino acids and related	0.0215506	0.0129179	30	1.66827	0.105667	females
sampleAge	18100035	Tryptophan	Amino acids	Amino acids and related	0.0215506	0.0129179	30	1.66827	0.105667	males
age	68100059	Unknown lipid (68100059)	Unknown (lipid)	Unknown (lipid)	0.071116	0.0395641	9	1.79749	0.105811	females
bmi	38100508	Uric acid	Nucleobases and related	Nucleobases and related	0.0901515	0.0501837	9	1.79643	0.105988	females
age	58100168	Unknown polar (58100168)	Unknown (polar)	Unknown (polar)	-0.0184895	0.0103034	9	-1.79449	0.106313	males
bmi	38100054	Erythrol	Carbohydrates and related	Carbohydrates and related	-0.0433165	0.0241509	9	-1.79358	0.106467	females
bmi	18100056	Canthaxanthin	Miscellaneous	Miscellaneous	0.141183	0.0787549	9	1.79269	0.106617	females
bmi	58100166	Unknown polar (58100166)	Unknown (polar)	Unknown (polar)	0.0320135	0.017876	9	1.79087	0.106924	females
age	38100072	Aspartate	Amino acids	Amino acids and related	0.0517775	0.0289177	9	1.79051	0.106985	females
sampleAge	28100073	Pentadecanol	Cholesterol, bile acids, fatty alcohols and related	Complex lipids, fatty acids and related	0.0630208	0.0380153	31	1.65778	0.10745	females
sampleAge	28100073	Pentadecanol	Cholesterol, bile acids, fatty alcohols and related	Complex lipids, fatty acids and related	0.0630208	0.0380153	31	1.65778	0.10745	males
(Intercept)	X28100670	Unknown lipid (28100670)	Unknown (lipid)	Unknown (lipid)	-0.0362423	0.021894	32	-1.65535	0.10763	females
age	68100005	Lysophosphatidylcholine (C18:1) (**)	Phospholipids	Complex lipids, fatty acids and related	-0.0320093	0.017916	9	-1.78663	0.107643	males
genderM:bmi	28100494	5-O-Methylsphingosine (plausible) (minor: Sphingolipids, erythro-Sphingosine, threo-Sphingosine)	Sphingolipids	Complex lipids, fatty acids and related	-0.0951693	0.0532744	9	-1.7864	0.107682	females
genderF:bmi	28100494	5-O-Methylsphingosine (plausible) (minor: Sphingolipids, erythro-Sphingosine, threo-Sphingosine)	Sphingolipids	Complex lipids, fatty acids and related	0.0951693	0.0532744	9	1.7864	0.107682	males
(Intercept)	X68100014	Phosphatidylcholine (C18:1, C18:2) (**) (minor: Phosphatidylcholine (C16:0, C20:3))	Phospholipids	Complex lipids, fatty acids and related	-0.00380582	0.00229833	30	-1.65591	0.108165	males
age	68100029	TAG (C18:2, C18:2) (plausible)	Glycerides Mono-, Di-, Triglycerides	Complex lipids, fatty acids and related	0.0537006	0.0301445	9	1.78144	0.108529	males
age	38101809	Pseudouridine (plausible)	Nucleobases and related	Nucleobases and related	0.0246972	0.0138701	9	1.78061	0.108672	males
age	18100056	Canthaxanthin	Miscellaneous	Miscellaneous	-0.0996158	0.0560413	9	-1.77754	0.109199	males
bmi	18100021	Glycerol-3-phosphate, polar fraction	Miscellaneous	Miscellaneous	0.0646897	0.0332474	5	1.94571	0.109269	females
bmi	28100015	Docosahexaenoic acid (C22:cis[4,7,10,13,16,19]6)	Fatty acids	Complex lipids, fatty acids and related	0.132015	0.0743794	9	1.77489	0.109657	males
age	68100044	Unknown lipid (68100044)	Unknown (lipid)	Unknown (lipid)	0.0608509	0.0343246	9	1.77281	0.110018	males
sampleAge	28101194	myo-Inositol, lipid fraction	Glycolipids	Complex lipids, fatty acids and related	0.0352382	0.0214284	31	1.64446	0.110185	females
sampleAge	28101194	myo-Inositol, lipid fraction	Glycolipids	Complex lipids, fatty acids and related	0.0352382	0.0214284	31	1.64446	0.110185	males
genderM:age	78100029	3-Methoxytyrosine	Catecholamines and other monoamines	Hormones, signal substances and related	0.074189	0.0418727	9	1.77178	0.110197	females
genderF:age	78100029	3-Methoxytyrosine	Catecholamines and other monoamines	Hormones, signal substances and related	-0.074189	0.0418727	9	-1.77178	0.110197	males
genderF:age	28101289	erythro-Dihydrosphingosine	Sphingolipids	Complex lipids, fatty acids and related	-0.118211	0.0667897	9	-1.7699	0.110524	males
genderM:age	28101289	erythro-Dihydrosphingosine	Sphingolipids	Complex lipids, fatty acids and related	0.118211	0.0667897	9	1.7699	0.110524	females
genderM:age	58100149	Unknown polar (58100149)	Unknown (polar)	Unknown (polar)	-0.0578554	0.0326926	9	-1.76968	0.110563	females
genderF:age	58100149	Unknown polar (58100149)	Unknown (polar)	Unknown (polar)	0.0578554	0.0326926	9	1.76968	0.110563	males
time	68100049	Phosphatidylcholine (C16:0, C20:4) (**) (minor: Phosphatidylcholine (C18:2, C18:2))	Phospholipids	Complex lipids, fatty acids and related	0.00204771	0.00124734	31	1.64167	0.110767	females
time	68100049	Phosphatidylcholine (C16:0, C20:4) (**) (minor: Phosphatidylcholine (C18:2, C18:2))	Phospholipids	Complex lipids, fatty acids and related	0.00204771	0.00124734	31	1.64167	0.110767	males
genderF	38100085	Lactate	Energy metabolism and related	Energy metabolism and related	0.0841306	0.0475871	9	1.76793	0.110868	males
genderM	38100085	Lactate	Energy metabolism and related	Energy metabolism and related	-0.0841306	0.0475871	9	-1.76793	0.110868	females
(Intercept)	X28100086	Phosphate, lipid fraction	Phospholipids	Complex lipids, fatty acids and related	0.0306845	0.0187181	32	1.63929	0.110948	males
(Intercept)	X68100050	Phosphatidylcholine (C18:0, C18:2) (**)	Phospholipids	Complex lipids, fatty acids and related	0.00210459	0.00128412	32	1.63894	0.111022	females
sampleAge	68100047	Unknown lipid (68100047)	Unknown (lipid)	Unknown (lipid)	-0.0252495	0.0154176	31	-1.6377	0.111596	females
sampleAge	68100047	Unknown lipid (68100047)	Unknown (lipid)	Unknown (lipid)	-0.0252495	0.0154176	31	-1.6377	0.111596	males
bmi	38100096	Adipinic acid	Miscellaneous	Miscellaneous	0.0275832	0.0156408	9	1.76354	0.111638	males
bmi	38100070	Valine	Amino acids	Amino acids and related	0.038307	0.0217499	9	1.76125	0.112041	males
genderM:bmi	28101194	myo-Inositol, lipid fraction	Glycolipids	Complex lipids, fatty acids and related	-0.0741598	0.0421176	9	-1.76078	0.112125	females
genderF:bmi	28101194	myo-Inositol, lipid fraction	Glycolipids	Complex lipids, fatty acids and related	0.0741598	0.0421176	9	1.76078	0.112125	males
bmi	58100172	Unknown polar (58100172)	Unknown (polar)	Unknown (polar)	0.026555	0.0150826	9	1.76064	0.112149	females
(Intercept)	X58100156	Unknown polar (58100156)	Unknown (polar)	Unknown (polar)	0.0323506	0.0198168	31	1.63248	0.112696	males
genderM:bmi	78100006	3,4-Dihydroxyphenylacetic acid (DOPAC)	Catecholamines and other monoamines	Hormones, signal substances and related	0.13621	0.0775399	9	1.75664	0.112858	females
genderF:bmi	78100006	3,4-Dihydroxyphenylacetic acid (DOPAC)	Catecholamines and other monoamines	Hormones, signal substances and related	-0.13621	0.0775399	9	-1.75664	0.112858	males
genderM	68100054	Sphingomyelin No 02 (plausible)	Sphingolipids	Complex lipids, fatty acids and related	0.0234475	0.0133525	9	1.75604	0.112965	females
genderF	68100054	Sphingomyelin No 02 (plausible)	Sphingolipids	Complex lipids, fatty acids and related	-0.0234475	0.0133525	9	-1.75604	0.112965	males
genderF	58100152	Unknown polar (58100152)	Unknown (polar)	Unknown (polar)	0.0434558	0.0247506	9	1.75575	0.113017	males
genderM	58100152	Unknown polar (58100152)	Unknown (polar)	Unknown (polar)	-0.0434558	0.0247506	9	-1.75575	0.113017	females
age	78100014	Metanephrine	Catecholamines and other monoamines	Hormones, signal substances and related	0.0711272	0.0405236	9	1.7552	0.113113	males
age	58100149	Unknown polar (58100149)	Unknown (polar)	Unknown (polar)	0.048385	0.0276055	9	1.75273	0.113555	females
bmi	58100015	Unknown polar (58100015)	Unknown (polar)	Unknown (polar)	-0.0197756	0.0112848	9	-1.75241	0.113611	females
bmi:age	68100043	TAG (C18:2, C18:3) (**)	Glycerides Mono-, Di-, Triglycerides	Complex lipids, fatty acids and related	0.0872739	0.0498217	9	1.75172	0.113735	females
bmi:age	68100043	TAG (C18:2, C18:3) (**)	Glycerides Mono-, Di-, Triglycerides	Complex lipids, fatty acids and related	0.0872739	0.0498217	9	1.75172	0.113735	males
time	28100428	Urea	Amino acids derivatives	Amino acids and related	-0.0297305	0.018219	28	-1.63184	0.11391	males
time	28100428	Urea	Amino acids derivatives	Amino acids and related	-0.0297305	0.018219	28	-1.63184	0.11391	females
genderF	58100132	Unknown polar (58100132)	Unknown (polar)	Unknown (polar)	0.0321506	0.0183684	9	1.75032	0.113986	males
genderM	58100132	Unknown polar (58100132)	Unknown (polar)	Unknown (polar)	-0.0321506	0.0183684	9	-1.75032	0.113986	females
bmi	38100006	Threonine	Amino acids	Amino acids and related	0.0882939	0.0504449	9	1.7503	0.113989	females
bmi:age	68100430	Unknown lipid (68100430)	Unknown (lipid)	Unknown (lipid)	0.0443581	0.0254031	9	1.74617	0.114733	males
bmi:age	68100430	Unknown lipid (68100430)	Unknown (lipid)	Unknown (lipid)	0.0443581	0.0254031	9	1.74617	0.114733	females
genderM:bmi	68100043	TAG (C18:2, C18:3) (**)	Glycerides Mono-, Di-, Triglycerides	Complex lipids, fatty acids and related	-0.138489	0.0794486	9	-1.74313	0.115283	females
genderF:bmi	68100043	TAG (C18:2, C18:3) (**)	Glycerides Mono-, Di-, Triglycerides	Complex lipids, fatty acids and related	0.138489	0.0794486	9	1.74313	0.115283	males
genderM	28100045	Galactose, lipid fraction	Glycolipids	Complex lipids, fatty acids and related	-0.0490146	0.0281236	9	-1.74283	0.115338	females
genderF	28100045	Galactose, lipid fraction	Glycolipids	Complex lipids, fatty acids and related	0.0490146	0.0281236	9	1.74283	0.115338	males
genderM:bmi	68100431	Unknown lipid (68100431)	Unknown (lipid)	Unknown (lipid)	0.104046	0.0597048	9	1.74267	0.115366	females
genderF:bmi	68100431	Unknown lipid (68100431)	Unknown (lipid)	Unknown (lipid)	-0.104046	0.0597048	9	-1.74267	0.115366	males
bmi	58100030	Unknown polar (58100030)	Unknown (polar)	Unknown (polar)	-0.181039	0.10394	9	-1.74176	0.11553	males
sampleAge	38100036	Glucose	Carbohydrates and related	Carbohydrates and related	0.00822132	0.00507366	30	1.62039	0.115613	females
sampleAge	38100036	Glucose	Carbohydrates and related	Carbohydrates and related	0.00822132	0.00507366	30	1.62039	0.115613	males
(Intercept)	X18100159	Citrulline	Amino acids derivatives	Amino acids and related	-0.0344588	0.0213408	32	-1.61469	0.116196	females
age	128100020	Cortisol	Steroids and related	Hormones, signal substances and related	-0.094364	0.0543249	9	-1.73703	0.116393	males
genderF:age	58100147	Unknown polar (58100147)	Unknown (polar)	Unknown (polar)	-0.0312715	0.0180152	9	-1.73584	0.116611	males
genderM:age	58100147	Unknown polar (58100147)	Unknown (polar)	Unknown (polar)	0.0312715	0.0180152	9	1.73584	0.116611	females
genderM	28100063	Dodecanol	Cholesterol, bile acids, fatty alcohols and related	Complex lipids, fatty acids and related	-0.116865	0.0673623	9	-1.73488	0.116787	females
genderF	28100063	Dodecanol	Cholesterol, bile acids, fatty alcohols and related	Complex lipids, fatty acids and related	0.116865	0.0673623	9	1.73488	0.116787	males
(Intercept)	X28100086	Phosphate, lipid fraction	Phospholipids	Complex lipids, fatty acids and related	0.0338999	0.0210426	32	1.61101	0.116999	females
genderM:bmi	68100012	Phosphatidylcholine No 02 (**)	Phospholipids	Complex lipids, fatty acids and related	-0.0288416	0.0166361	9	-1.73367	0.117009	females
genderF:bmi	68100012	Phosphatidylcholine No 02 (**)	Phospholipids	Complex lipids, fatty acids and related	0.0288416	0.0166361	9	1.73367	0.117009	males
sampleAge	58100156	Unknown polar (58100156)	Unknown (polar)	Unknown (polar)	0.0270768	0.016798	31	1.61191	0.117119	females
sampleAge	58100156	Unknown polar (58100156)	Unknown (polar)	Unknown (polar)	0.0270768	0.016798	31	1.61191	0.117119	males
bmi:age	68100046	Sphingomyelin (d18:1, C16:0) (**)	Sphingolipids	Complex lipids, fatty acids and related	0.00290042	0.00167392	9	1.73271	0.117186	males
bmi:age	68100046	Sphingomyelin (d18:1, C16:0) (**)	Sphingolipids	Complex lipids, fatty acids and related	0.00290042	0.00167392	9	1.73271	0.117186	females
genderM	38100014	myo-Inositol	Carbohydrates and related	Carbohydrates and related	0.0610784	0.0352695	9	1.73176	0.11736	females
genderF	38100014	myo-Inositol	Carbohydrates and related	Carbohydrates and related	-0.0610784	0.0352695	9	-1.73176	0.11736	males
bmi:age	68100032	TAG (C18:1, C18:2) (plausible)	Glycerides Mono-, Di-, Triglycerides	Complex lipids, fatty acids and related	0.0472466	0.0272953	9	1.73095	0.11751	females
bmi:age	68100032	TAG (C18:1, C18:2) (plausible)	Glycerides Mono-, Di-, Triglycerides	Complex lipids, fatty acids and related	0.0472466	0.0272953	9	1.73095	0.11751	males
(Intercept)	X38100008	Methionine	Amino acids	Amino acids and related	-0.0358376	0.0222586	31	-1.61006	0.117522	females
sampleAge	18100058	Cryptoxanthin	Miscellaneous	Miscellaneous	-0.0309663	0.0192485	31	-1.60877	0.117806	females
sampleAge	18100058	Cryptoxanthin	Miscellaneous	Miscellaneous	-0.0309663	0.0192485	31	-1.60877	0.117806	males
(Intercept)	X68100430	Unknown lipid (68100430)	Unknown (lipid)	Unknown (lipid)	0.0476898	0.0296784	32	1.60688	0.117904	females
(Intercept)	X38100085	Lactate	Energy metabolism and related	Energy metabolism and related	0.057508	0.0357627	31	1.60805	0.117964	females
bmi	58100025	Indole-3-propionic acid (**)	Amino acids derivatives	Amino acids and related	-0.122659	0.0711455	9	-1.72406	0.118786	females
genderF	78100025	4-Hydroxy-3-methoxymandelic acid	Catecholamines and other monoamines	Hormones, signal substances and related	-0.167896	0.0974538	9	-1.72283	0.119016	males
genderM	78100025	4-Hydroxy-3-methoxymandelic acid	Catecholamines and other monoamines	Hormones, signal substances and related	0.167896	0.0974538	9	1.72283	0.119016	females
time	38100038	Glycerol, polar fraction	Miscellaneous	Miscellaneous	0.030766	0.0191728	30	1.60467	0.119044	males
time	38100038	Glycerol, polar fraction	Miscellaneous	Miscellaneous	0.030766	0.0191728	30	1.60467	0.119044	females
bmi	58100147	Unknown polar (58100147)	Unknown (polar)	Unknown (polar)	0.0283172	0.0164469	9	1.72173	0.119221	females
genderM:age	38100140	Unknown polar (38100140)	Unknown (polar)	Unknown (polar)	0.0154563	0.00897867	9	1.72145	0.119275	females
genderF:age	38100140	Unknown polar (38100140)	Unknown (polar)	Unknown (polar)	-0.0154563	0.00897867	9	-1.72145	0.119275	males
genderM:age	58100163	Unknown polar (58100163)	Unknown (polar)	Unknown (polar)	0.0553179	0.0321354	9	1.7214	0.119283	females
genderF:age	58100163	Unknown polar (58100163)	Unknown (polar)	Unknown (polar)	-0.0553179	0.0321354	9	-1.7214	0.119283	males
(Intercept)	X68100020	Unknown lipid (68100020)	Unknown (lipid)	Unknown (lipid)	0.0432424	0.0269949	31	1.60187	0.119327	females
genderF:age	28100068	Heptadecanoic acid (C17:0)	Fatty acids	Complex lipids, fatty acids and related	0.0662229	0.0385222	9	1.71908	0.119718	males
genderM:age	28100068	Heptadecanoic acid (C17:0)	Fatty acids	Complex lipids, fatty acids and related	-0.0662229	0.0385222	9	-1.71908	0.119718	females
bmi:age	18100043	Arginine	Amino acids	Amino acids and related	-0.0294269	0.0171215	9	-1.71871	0.119787	males
bmi:age	18100043	Arginine	Amino acids	Amino acids and related	-0.0294269	0.0171215	9	-1.71871	0.119787	females
age	68100016	Phosphatidylcholine (C16:0, C16:0) (**)	Phospholipids	Complex lipids, fatty acids and related	-0.0147085	0.00855964	9	-1.71835	0.119855	males
bmi	58100169	Unknown polar (58100169)	Unknown (polar)	Unknown (polar)	0.0303037	0.0176404	9	1.71785	0.119949	males
bmi	68100046	Sphingomyelin (d18:1, C16:0) (**)	Sphingolipids	Complex lipids, fatty acids and related	-0.00370657	0.00215997	9	-1.71602	0.120293	females
genderF:age	78100010	Serotonin (5-HT)	Catecholamines and other monoamines	Hormones, signal substances and related	0.220793	0.128739	9	1.71505	0.120477	males
genderM:age	78100010	Serotonin (5-HT)	Catecholamines and other monoamines	Hormones, signal substances and related	-0.220793	0.128739	9	-1.71505	0.120477	females
genderM:bmi	128100008	Progesterone	Steroids and related	Hormones, signal substances and related	0.556284	0.324596	9	1.71377	0.120718	females
genderF:bmi	128100008	Progesterone	Steroids and related	Hormones, signal substances and related	-0.556284	0.324596	9	-1.71377	0.120718	males
sampleAge	68100035	Unknown lipid (68100035)	Unknown (lipid)	Unknown (lipid)	0.00351782	0.00220492	31	1.59544	0.12076	females
sampleAge	68100035	Unknown lipid (68100035)	Unknown (lipid)	Unknown (lipid)	0.00351782	0.00220492	31	1.59544	0.12076	males
(Intercept)	X68100036	Lysophosphatidylcholine (C17:0) (plausible)	Phospholipids	Complex lipids, fatty acids and related	0.0421334	0.0264134	31	1.59516	0.120823	males
genderM:bmi	68100429	Unknown lipid (68100429)	Unknown (lipid)	Unknown (lipid)	-0.0996909	0.0582416	9	-1.71168	0.121114	females
genderF:bmi	68100429	Unknown lipid (68100429)	Unknown (lipid)	Unknown (lipid)	0.0996909	0.0582416	9	1.71168	0.121114	males
age	28100482	dihomo-gamma-Linolenic acid (C20:cis[8,11,14]3)	Fatty acids	Complex lipids, fatty acids and related	0.0623408	0.0364809	9	1.70886	0.12165	females
bmi	28101321	erythro-C16-Sphingosine	Sphingolipids	Complex lipids, fatty acids and related	0.131637	0.0770583	9	1.70828	0.121761	males
bmi	28100012	Eicosapentaenoic acid (C20:cis[5,8,11,14,17]5)	Fatty acids	Complex lipids, fatty acids and related	0.0946835	0.0554513	9	1.70751	0.121908	females
genderF:bmi	38101832	2-Hydroxybutyrate	Energy metabolism and related	Energy metabolism and related	-0.13316	0.077998	9	-1.70722	0.121963	males
genderM:bmi	38101832	2-Hydroxybutyrate	Energy metabolism and related	Energy metabolism and related	0.13316	0.077998	9	1.70722	0.121963	females
time	58100015	Unknown polar (58100015)	Unknown (polar)	Unknown (polar)	-0.0099072	0.00621474	27	-1.59414	0.122544	males
time	58100015	Unknown polar (58100015)	Unknown (polar)	Unknown (polar)	-0.0099072	0.00621474	27	-1.59414	0.122544	females
age	68100049	Phosphatidylcholine (C16:0, C20:4) (**) (minor: Phosphatidylcholine (C18:2, C18:2))	Phospholipids	Complex lipids, fatty acids and related	0.00333946	0.00196024	9	1.70359	0.122656	males
age	18100321	Creatinine	Miscellaneous	Miscellaneous	-0.0290322	0.0170567	9	-1.7021	0.122944	females
sampleAge	38100070	Valine	Amino acids	Amino acids and related	0.0245477	0.0154662	30	1.58719	0.122956	males
sampleAge	38100070	Valine	Amino acids	Amino acids and related	0.0245477	0.0154662	30	1.58719	0.122956	females
genderM:age	18100056	Canthaxanthin	Miscellaneous	Miscellaneous	-0.146713	0.0862643	9	-1.70073	0.123206	females
genderF:age	18100056	Canthaxanthin	Miscellaneous	Miscellaneous	0.146713	0.0862643	9	1.70073	0.123206	males
sampleAge	38100008	Methionine	Amino acids	Amino acids and related	-0.023378	0.0147548	31	-1.58444	0.123244	females
sampleAge	38100008	Methionine	Amino acids	Amino acids and related	-0.023378	0.0147548	31	-1.58444	0.123244	males
genderM:bmi	18100051	beta-Carotene	Vitamins, cofactors and related	Vitamins, cofactors and related	-0.0511705	0.0300999	9	-1.70002	0.123343	females
genderF:bmi	18100051	beta-Carotene	Vitamins, cofactors and related	Vitamins, cofactors and related	0.0511705	0.0300999	9	1.70002	0.123343	males
bmi	68100022	Unknown lipid (68100022)	Unknown (lipid)	Unknown (lipid)	0.0382738	0.0225369	9	1.69828	0.123681	females
time	68100437	Unknown lipid (68100437)	Unknown (lipid)	Unknown (lipid)	0.0601226	0.0380205	31	1.58132	0.123955	females
time	68100437	Unknown lipid (68100437)	Unknown (lipid)	Unknown (lipid)	0.0601226	0.0380205	31	1.58132	0.123955	males
genderF:age	68100051	Phosphatidylcholine (C18:0, C18:1) (**)	Phospholipids	Complex lipids, fatty acids and related	0.0196062	0.0115588	9	1.69621	0.124081	males
genderM:age	68100051	Phosphatidylcholine (C18:0, C18:1) (**)	Phospholipids	Complex lipids, fatty acids and related	-0.0196062	0.0115588	9	-1.69621	0.124081	females
sampleAge	58100157	Unknown polar (58100157)	Unknown (polar)	Unknown (polar)	0.0136792	0.00864591	30	1.58216	0.124099	males
sampleAge	58100157	Unknown polar (58100157)	Unknown (polar)	Unknown (polar)	0.0136792	0.00864591	30	1.58216	0.124099	females
bmi:age	68100005	Lysophosphatidylcholine (C18:1) (**)	Phospholipids	Complex lipids, fatty acids and related	0.0304035	0.0179275	9	1.69591	0.124138	males
bmi:age	68100005	Lysophosphatidylcholine (C18:1) (**)	Phospholipids	Complex lipids, fatty acids and related	0.0304035	0.0179275	9	1.69591	0.124138	females
(Intercept)	X28100012	Eicosapentaenoic acid (C20:cis[5,8,11,14,17]5)	Fatty acids	Complex lipids, fatty acids and related	-0.0743997	0.0471488	31	-1.57798	0.124722	females
genderM:bmi	68100426	Unknown lipid (68100426)	Unknown (lipid)	Unknown (lipid)	-0.168344	0.0994615	9	-1.69255	0.124791	females
genderF:bmi	68100426	Unknown lipid (68100426)	Unknown (lipid)	Unknown (lipid)	0.168344	0.0994615	9	1.69255	0.124791	males
age	58100147	Unknown polar (58100147)	Unknown (polar)	Unknown (polar)	0.019803	0.0117035	9	1.69206	0.124887	males
time	68100009	Unknown lipid (68100009)	Unknown (lipid)	Unknown (lipid)	0.0127774	0.0081027	31	1.57693	0.124962	males
time	68100009	Unknown lipid (68100009)	Unknown (lipid)	Unknown (lipid)	0.0127774	0.0081027	31	1.57693	0.124962	females
(Intercept)	X38100038	Glycerol, polar fraction	Miscellaneous	Miscellaneous	0.0439611	0.0278561	30	1.57815	0.125018	females
bmi	68100002	Unknown lipid (68100002)	Unknown (lipid)	Unknown (lipid)	-0.027052	0.0160175	9	-1.6889	0.125505	males
bmi:age	28100004	Linoleic acid (C18:cis[9,12]2)	Fatty acids	Complex lipids, fatty acids and related	0.0475074	0.028281	9	1.67984	0.127293	females
bmi:age	28100004	Linoleic acid (C18:cis[9,12]2)	Fatty acids	Complex lipids, fatty acids and related	0.0475074	0.028281	9	1.67984	0.127293	males
bmi	18100043	Arginine	Amino acids	Amino acids and related	0.0374467	0.0223174	9	1.67792	0.127674	females
genderF:bmi	28100044	Glycerol phosphate, lipid fraction	Phospholipids	Complex lipids, fatty acids and related	0.0788437	0.0470282	9	1.67652	0.127952	males
genderM:bmi	28100044	Glycerol phosphate, lipid fraction	Phospholipids	Complex lipids, fatty acids and related	-0.0788437	0.0470282	9	-1.67652	0.127952	females
time	28100026	Palmitoleic acid (C16:cis[9]1)	Fatty acids	Complex lipids, fatty acids and related	0.0401161	0.0256299	30	1.56521	0.128023	females
time	28100026	Palmitoleic acid (C16:cis[9]1)	Fatty acids	Complex lipids, fatty acids and related	0.0401161	0.0256299	30	1.56521	0.128023	males
genderM	68100027	Ceramide (d18:1, C24:0) (**)	Sphingolipids	Complex lipids, fatty acids and related	0.0776765	0.0463709	9	1.67511	0.128233	females
genderF	68100027	Ceramide (d18:1, C24:0) (**)	Sphingolipids	Complex lipids, fatty acids and related	-0.0776765	0.0463709	9	-1.67511	0.128233	males
(Intercept)	X38100437	trans-4-Hydroxyproline	Amino acids derivatives	Amino acids and related	0.0616562	0.0395091	32	1.56056	0.128465	males
bmi:age	58100025	Indole-3-propionic acid (**)	Amino acids derivatives	Amino acids and related	0.0863993	0.051614	9	1.67395	0.128466	males
bmi:age	58100025	Indole-3-propionic acid (**)	Amino acids derivatives	Amino acids and related	0.0863993	0.051614	9	1.67395	0.128466	females
age	68100041	TAG (C16:0, C16:1) (**)	Glycerides Mono-, Di-, Triglycerides	Complex lipids, fatty acids and related	0.0586675	0.0350693	9	1.6729	0.128675	males
bmi:age	18100072	gamma-Tocopherol (minor: 2,3-Dimethyl-5-phytylquinol, beta-Tocopherol)	Vitamins, cofactors and related	Vitamins, cofactors and related	0.0546846	0.032697	9	1.67246	0.128763	females
bmi:age	18100072	gamma-Tocopherol (minor: 2,3-Dimethyl-5-phytylquinol, beta-Tocopherol)	Vitamins, cofactors and related	Vitamins, cofactors and related	0.0546846	0.032697	9	1.67246	0.128763	males
sampleAge	18100325	Creatine	Miscellaneous	Miscellaneous	-0.0334535	0.0214413	31	-1.56024	0.128856	males
sampleAge	18100325	Creatine	Miscellaneous	Miscellaneous	-0.0334535	0.0214413	31	-1.56024	0.128856	females
bmi	68100025	Ceramide (d18:1, C24:1) (**) (minor: Ceramide (d18:2, C24:0))	Sphingolipids	Complex lipids, fatty acids and related	0.0651487	0.0389831	9	1.67121	0.129016	females
bmi	68100018	Choline plasmalogen (C18, C20:4) (**)	Phospholipids	Complex lipids, fatty acids and related	0.0352143	0.0211322	9	1.66638	0.129988	males
bmi:age	18100316	O-Phosphotyrosine	Amino acids derivatives	Amino acids and related	0.0513076	0.0308839	9	1.66131	0.131019	males
bmi:age	18100316	O-Phosphotyrosine	Amino acids derivatives	Amino acids and related	0.0513076	0.0308839	9	1.66131	0.131019	females
age	58100171	Unknown polar (58100171)	Unknown (polar)	Unknown (polar)	0.0184067	0.0110857	9	1.6604	0.131204	males
genderM:age	28100026	Palmitoleic acid (C16:cis[9]1)	Fatty acids	Complex lipids, fatty acids and related	0.0972223	0.0587373	9	1.6552	0.132268	females
genderF:age	28100026	Palmitoleic acid (C16:cis[9]1)	Fatty acids	Complex lipids, fatty acids and related	-0.0972223	0.0587373	9	-1.6552	0.132268	males
bmi	38100393	3-Hydroxybutyrate	Energy metabolism and related	Energy metabolism and related	0.121265	0.0733358	9	1.65356	0.132605	females
genderF	68100053	Unknown lipid (68100053)	Unknown (lipid)	Unknown (lipid)	0.0266892	0.0161565	9	1.65192	0.132944	males
genderM	68100053	Unknown lipid (68100053)	Unknown (lipid)	Unknown (lipid)	-0.0266892	0.0161565	9	-1.65192	0.132944	females
genderM	68100029	TAG (C18:2, C18:2) (plausible)	Glycerides Mono-, Di-, Triglycerides	Complex lipids, fatty acids and related	-0.0739826	0.0448724	9	-1.64873	0.133603	females
genderF	68100029	TAG (C18:2, C18:2) (plausible)	Glycerides Mono-, Di-, Triglycerides	Complex lipids, fatty acids and related	0.0739826	0.0448724	9	1.64873	0.133603	males
(Intercept)	X28100105	Myristic acid (C14:0)	Fatty acids	Complex lipids, fatty acids and related	-0.0823618	0.0534698	31	-1.54034	0.133624	females
genderF:age	68100428	Unknown lipid (68100428)	Unknown (lipid)	Unknown (lipid)	0.0476511	0.028929	9	1.64718	0.133926	males
genderM:age	68100428	Unknown lipid (68100428)	Unknown (lipid)	Unknown (lipid)	-0.0476511	0.028929	9	-1.64718	0.133926	females
time	58100030	Unknown polar (58100030)	Unknown (polar)	Unknown (polar)	-0.0756003	0.0491401	31	-1.53847	0.134081	females
time	58100030	Unknown polar (58100030)	Unknown (polar)	Unknown (polar)	-0.0756003	0.0491401	31	-1.53847	0.134081	males
age	68100047	Unknown lipid (68100047)	Unknown (lipid)	Unknown (lipid)	-0.037721	0.0229343	9	-1.64474	0.134434	males
genderM:bmi	28100004	Linoleic acid (C18:cis[9,12]2)	Fatty acids	Complex lipids, fatty acids and related	-0.0741424	0.0450985	9	-1.64401	0.134586	females
genderF:bmi	28100004	Linoleic acid (C18:cis[9,12]2)	Fatty acids	Complex lipids, fatty acids and related	0.0741424	0.0450985	9	1.64401	0.134586	males
age	58100029	p-Cresol sulfate (plausible) (minor: m-Cresol sulfate, o-Cresol sulfate)	Amino acids derivatives	Amino acids and related	0.18007	0.109586	9	1.64319	0.134758	females
bmi:age	78100025	4-Hydroxy-3-methoxymandelic acid	Catecholamines and other monoamines	Hormones, signal substances and related	0.109096	0.0665251	9	1.63992	0.135443	males
bmi:age	78100025	4-Hydroxy-3-methoxymandelic acid	Catecholamines and other monoamines	Hormones, signal substances and related	0.109096	0.0665251	9	1.63992	0.135443	females
sampleAge	28100006	Oleic acid (C18:cis[9]1)	Fatty acids	Complex lipids, fatty acids and related	0.0381986	0.024932	31	1.53211	0.135638	females
sampleAge	28100006	Oleic acid (C18:cis[9]1)	Fatty acids	Complex lipids, fatty acids and related	0.0381986	0.024932	31	1.53211	0.135638	males
bmi	68100036	Lysophosphatidylcholine (C17:0) (plausible)	Phospholipids	Complex lipids, fatty acids and related	-0.0572907	0.03507	9	-1.63361	0.136774	females
sampleAge	28100068	Heptadecanoic acid (C17:0)	Fatty acids	Complex lipids, fatty acids and related	0.0320041	0.0209523	31	1.52747	0.136783	females
sampleAge	28100068	Heptadecanoic acid (C17:0)	Fatty acids	Complex lipids, fatty acids and related	0.0320041	0.0209523	31	1.52747	0.136783	males
bmi:age	68100020	Unknown lipid (68100020)	Unknown (lipid)	Unknown (lipid)	-0.0383406	0.0234718	9	-1.63347	0.136802	males
bmi:age	68100020	Unknown lipid (68100020)	Unknown (lipid)	Unknown (lipid)	-0.0383406	0.0234718	9	-1.63347	0.136802	females
bmi	58100173	Unknown polar (58100173)	Unknown (polar)	Unknown (polar)	0.0351261	0.0216147	9	1.6251	0.138587	females
bmi	58100144	Unknown polar (58100144)	Unknown (polar)	Unknown (polar)	-0.0232467	0.0143061	9	-1.62495	0.138619	males
genderM:age	38100072	Aspartate	Amino acids	Amino acids and related	-0.0608349	0.0375603	9	-1.61966	0.139758	females
genderF:age	38100072	Aspartate	Amino acids	Amino acids and related	0.0608349	0.0375603	9	1.61966	0.139758	males
time	38100393	3-Hydroxybutyrate	Energy metabolism and related	Energy metabolism and related	0.0593064	0.039154	31	1.51469	0.13998	males
time	38100393	3-Hydroxybutyrate	Energy metabolism and related	Energy metabolism and related	0.0593064	0.039154	31	1.51469	0.13998	females
genderM:bmi	68100006	Lysophosphatidylcholine (C18:0) (**)	Phospholipids	Complex lipids, fatty acids and related	0.0436373	0.0270028	9	1.61603	0.140544	females
genderF:bmi	68100006	Lysophosphatidylcholine (C18:0) (**)	Phospholipids	Complex lipids, fatty acids and related	-0.0436373	0.0270028	9	-1.61603	0.140544	males
bmi:age	58100165	Unknown polar (58100165)	Unknown (polar)	Unknown (polar)	0.0214128	0.0132508	9	1.61596	0.14056	females
bmi:age	58100165	Unknown polar (58100165)	Unknown (polar)	Unknown (polar)	0.0214128	0.0132508	9	1.61596	0.14056	males
time	38101841	Glucosamine	Carbohydrates and related	Carbohydrates and related	-0.0301805	0.0199429	30	-1.51335	0.140657	females
time	38101841	Glucosamine	Carbohydrates and related	Carbohydrates and related	-0.0301805	0.0199429	30	-1.51335	0.140657	males
bmi	38100114	Glycolate	Miscellaneous	Miscellaneous	0.0290681	0.0180289	9	1.61231	0.141354	males
(Intercept)	X28100012	Eicosapentaenoic acid (C20:cis[5,8,11,14,17]5)	Fatty acids	Complex lipids, fatty acids and related	0.0652832	0.043352	31	1.50589	0.142219	males
time	58100154	Unknown polar (58100154)	Unknown (polar)	Unknown (polar)	-0.0155343	0.0103159	31	-1.50586	0.142225	females
time	58100154	Unknown polar (58100154)	Unknown (polar)	Unknown (polar)	-0.0155343	0.0103159	31	-1.50586	0.142225	males
(Intercept)	X28101485	Unknown lipid (28101485)	Unknown (lipid)	Unknown (lipid)	0.071732	0.0476791	32	1.50448	0.142266	females
bmi	38100495	Ketoleucine	Amino acids derivatives	Amino acids and related	-0.05317	0.0330795	9	-1.60734	0.142442	females
genderF:age	28100018	alpha-Tocopherol	Vitamins, cofactors and related	Vitamins, cofactors and related	0.207632	0.129383	9	1.60479	0.143003	males
genderM:age	28100018	alpha-Tocopherol	Vitamins, cofactors and related	Vitamins, cofactors and related	-0.207632	0.129383	9	-1.60479	0.143003	females
time	28100072	Tricosanoic acid (C23:0)	Fatty acids	Complex lipids, fatty acids and related	0.0168441	0.0112115	30	1.50239	0.14345	females
time	28100072	Tricosanoic acid (C23:0)	Fatty acids	Complex lipids, fatty acids and related	0.0168441	0.0112115	30	1.50239	0.14345	males
bmi:age	18100230	Taurine	Miscellaneous	Miscellaneous	-0.0219432	0.0137095	9	-1.60058	0.143934	males
bmi:age	18100230	Taurine	Miscellaneous	Miscellaneous	-0.0219432	0.0137095	9	-1.60058	0.143934	females
(Intercept)	X28100056	Hexadecanol	Cholesterol, bile acids, fatty alcohols and related	Complex lipids, fatty acids and related	0.0245265	0.0163762	32	1.49769	0.144013	males
bmi	68100044	Unknown lipid (68100044)	Unknown (lipid)	Unknown (lipid)	0.0771836	0.0482363	9	1.60011	0.144038	females
bmi:age	28100006	Oleic acid (C18:cis[9]1)	Fatty acids	Complex lipids, fatty acids and related	0.0549395	0.0343934	9	1.59738	0.144645	females
bmi:age	28100006	Oleic acid (C18:cis[9]1)	Fatty acids	Complex lipids, fatty acids and related	0.0549395	0.0343934	9	1.59738	0.144645	males
(Intercept)	X68100044	Unknown lipid (68100044)	Unknown (lipid)	Unknown (lipid)	-0.0610995	0.0408836	32	-1.49448	0.144848	females
genderM	18100164	Glutamate	Amino acids	Amino acids and related	0.0773757	0.0484833	9	1.59592	0.14497	females
genderF	18100164	Glutamate	Amino acids	Amino acids and related	-0.0773757	0.0484833	9	-1.59592	0.14497	males
(Intercept)	X68100017	Unknown lipid (68100017)	Unknown (lipid)	Unknown (lipid)	-0.0219041	0.0146692	31	-1.4932	0.145494	males
bmi	128100004	Testosterone	Steroids and related	Hormones, signal substances and related	-0.0894746	0.0561738	9	-1.59282	0.145665	males
age	58100136	Unknown polar (58100136)	Unknown (polar)	Unknown (polar)	0.01826	0.011471	9	1.59184	0.145885	males
bmi:age	18100021	Glycerol-3-phosphate, polar fraction	Miscellaneous	Miscellaneous	-0.0420709	0.0244492	5	-1.72075	0.145921	females
bmi:age	18100021	Glycerol-3-phosphate, polar fraction	Miscellaneous	Miscellaneous	-0.0420709	0.0244492	5	-1.72075	0.145921	males
genderM:age	68100022	Unknown lipid (68100022)	Unknown (lipid)	Unknown (lipid)	0.0392861	0.0246858	9	1.59145	0.145973	females
genderF:age	68100022	Unknown lipid (68100022)	Unknown (lipid)	Unknown (lipid)	-0.0392861	0.0246858	9	-1.59145	0.145973	males
genderF:bmi	18100043	Arginine	Amino acids	Amino acids and related	0.0414369	0.0260603	9	1.59004	0.14629	males
genderM:bmi	18100043	Arginine	Amino acids	Amino acids and related	-0.0414369	0.0260603	9	-1.59004	0.14629	females
age	18100225	Pantothenic acid	Vitamins, cofactors and related	Vitamins, cofactors and related	-0.0501193	0.0315626	9	-1.58793	0.146764	males
age	128100014	11-Deoxycortisol	Steroids and related	Hormones, signal substances and related	0.0832778	0.0524463	9	1.58787	0.146778	females
age	18100043	Arginine	Amino acids	Amino acids and related	0.0255988	0.0161412	9	1.58593	0.147217	males
genderF:bmi	58100147	Unknown polar (58100147)	Unknown (polar)	Unknown (polar)	0.0301364	0.0190271	9	1.58387	0.147684	males
genderM:bmi	58100147	Unknown polar (58100147)	Unknown (polar)	Unknown (polar)	-0.0301364	0.0190271	9	-1.58387	0.147684	females
age	78100033	4-Hydroxy-3-methoxyphenylglycol (HMPG)	Catecholamines and other monoamines	Hormones, signal substances and related	0.0697815	0.0441022	9	1.58227	0.148048	males
time	68100014	Phosphatidylcholine (C18:1, C18:2) (**) (minor: Phosphatidylcholine (C16:0, C20:3))	Phospholipids	Complex lipids, fatty acids and related	-0.00252104	0.00169991	30	-1.48304	0.148493	females
time	68100014	Phosphatidylcholine (C18:1, C18:2) (**) (minor: Phosphatidylcholine (C16:0, C20:3))	Phospholipids	Complex lipids, fatty acids and related	-0.00252104	0.00169991	30	-1.48304	0.148493	males
age	58100144	Unknown polar (58100144)	Unknown (polar)	Unknown (polar)	-0.0216767	0.0137192	9	-1.58003	0.148558	females
bmi	38100072	Aspartate	Amino acids	Amino acids and related	0.0484821	0.0307609	9	1.57609	0.149458	males
genderM:age	68100020	Unknown lipid (68100020)	Unknown (lipid)	Unknown (lipid)	0.0550448	0.0349602	9	1.5745	0.149824	females
genderF:age	68100020	Unknown lipid (68100020)	Unknown (lipid)	Unknown (lipid)	-0.0550448	0.0349602	9	-1.5745	0.149824	males
genderM:bmi	28100086	Phosphate, lipid fraction	Phospholipids	Complex lipids, fatty acids and related	-0.0451968	0.0287219	9	-1.5736	0.150031	females
genderF:bmi	28100086	Phosphate, lipid fraction	Phospholipids	Complex lipids, fatty acids and related	0.0451968	0.0287219	9	1.5736	0.150031	males
(Intercept)	X58100172	Unknown polar (58100172)	Unknown (polar)	Unknown (polar)	-0.0188519	0.0127835	32	-1.4747	0.150064	females
bmi	38100096	Adipinic acid	Miscellaneous	Miscellaneous	-0.0256307	0.0163081	9	-1.57165	0.15048	females
bmi	78100010	Serotonin (5-HT)	Catecholamines and other monoamines	Hormones, signal substances and related	-0.166048	0.105693	9	-1.57104	0.150623	males
age	38100014	myo-Inositol	Carbohydrates and related	Carbohydrates and related	0.0371829	0.0236935	9	1.56933	0.151017	males
time	68100021	Unknown lipid (68100021)	Unknown (lipid)	Unknown (lipid)	0.0178546	0.0121331	31	1.47156	0.15122	males
time	68100021	Unknown lipid (68100021)	Unknown (lipid)	Unknown (lipid)	0.0178546	0.0121331	31	1.47156	0.15122	females
age	38100154	Glucose-1-phosphate (minor: Glucose)	Carbohydrates and related	Carbohydrates and related	0.0230843	0.0147192	9	1.56831	0.151253	females
(Intercept)	X38100072	Aspartate	Amino acids	Amino acids and related	0.0427444	0.0290622	31	1.47079	0.151427	females
genderF:bmi	68100057	Unknown lipid (68100057)	Unknown (lipid)	Unknown (lipid)	0.106382	0.0679479	9	1.56564	0.151874	males
genderM:bmi	68100057	Unknown lipid (68100057)	Unknown (lipid)	Unknown (lipid)	-0.106382	0.0679479	9	-1.56564	0.151874	females
genderF	68100435	Unknown lipid (68100435)	Unknown (lipid)	Unknown (lipid)	0.0243137	0.0155515	9	1.56343	0.152389	males
genderM	68100435	Unknown lipid (68100435)	Unknown (lipid)	Unknown (lipid)	-0.0243137	0.0155515	9	-1.56343	0.152389	females
genderF:age	58100141	Unknown polar (58100141)	Unknown (polar)	Unknown (polar)	-0.0239361	0.0153285	9	-1.56155	0.152829	males
genderM:age	58100141	Unknown polar (58100141)	Unknown (polar)	Unknown (polar)	0.0239361	0.0153285	9	1.56155	0.152829	females
genderM:bmi	38100046	Ornithine (minor: Arginine, Citrulline)	Amino acids derivatives	Amino acids and related	-0.0572615	0.0366868	9	-1.56082	0.153	females
genderF:bmi	38100046	Ornithine (minor: Arginine, Citrulline)	Amino acids derivatives	Amino acids and related	0.0572615	0.0366868	9	1.56082	0.153	males
(Intercept)	X58100133	Unknown polar (58100133)	Unknown (polar)	Unknown (polar)	-0.0172907	0.0118153	32	-1.46341	0.153108	males
age	28100482	dihomo-gamma-Linolenic acid (C20:cis[8,11,14]3)	Fatty acids	Complex lipids, fatty acids and related	0.0455449	0.029196	9	1.55997	0.153199	males
age	58100021	Testosterone-17-sulfate (plausible) (minor: Dehydroepiandrosterone sulfate)	Steroids and related	Hormones, signal substances and related	-0.117599	0.0753913	9	-1.55985	0.153226	females
genderF:age	68100433	Unknown lipid (68100433)	Unknown (lipid)	Unknown (lipid)	-0.073217	0.0469554	9	-1.55929	0.153359	males
genderM:age	68100433	Unknown lipid (68100433)	Unknown (lipid)	Unknown (lipid)	0.073217	0.0469554	9	1.55929	0.153359	females
bmi:age	58100032	Unknown polar (58100032)	Unknown (polar)	Unknown (polar)	-0.198017	0.127061	9	-1.55844	0.153557	females
bmi:age	58100032	Unknown polar (58100032)	Unknown (polar)	Unknown (polar)	-0.198017	0.127061	9	-1.55844	0.153557	males
genderM:age	58100150	Unknown polar (58100150)	Unknown (polar)	Unknown (polar)	-0.0374486	0.0240683	9	-1.55593	0.154149	females
genderF:age	58100150	Unknown polar (58100150)	Unknown (polar)	Unknown (polar)	0.0374486	0.0240683	9	1.55593	0.154149	males
bmi	28100006	Oleic acid (C18:cis[9]1)	Fatty acids	Complex lipids, fatty acids and related	0.0657681	0.0423391	9	1.55337	0.154754	males
bmi	28100159	Nervonic acid (C24:cis[15]1)	Fatty acids	Complex lipids, fatty acids and related	0.0597157	0.0384676	9	1.55236	0.154992	males
bmi	38100079	Proline	Amino acids	Amino acids and related	0.0340341	0.0219316	9	1.55183	0.155119	females
sampleAge	58100148	Unknown polar (58100148)	Unknown (polar)	Unknown (polar)	0.0203079	0.0139656	31	1.45414	0.155958	females
sampleAge	58100148	Unknown polar (58100148)	Unknown (polar)	Unknown (polar)	0.0203079	0.0139656	31	1.45414	0.155958	males
sampleAge	58100136	Unknown polar (58100136)	Unknown (polar)	Unknown (polar)	0.0154848	0.0106606	31	1.45252	0.156404	males
sampleAge	58100136	Unknown polar (58100136)	Unknown (polar)	Unknown (polar)	0.0154848	0.0106606	31	1.45252	0.156404	females
bmi	68100059	Unknown lipid (68100059)	Unknown (lipid)	Unknown (lipid)	0.0724136	0.0468465	9	1.54576	0.156563	females
(Intercept)	X18100362	Phosphocreatine	Miscellaneous	Miscellaneous	0.0373136	0.0257205	32	1.45074	0.156586	males
genderF:bmi	58100146	Unknown polar (58100146)	Unknown (polar)	Unknown (polar)	0.0309189	0.0200059	9	1.54549	0.156628	males
genderM:bmi	58100146	Unknown polar (58100146)	Unknown (polar)	Unknown (polar)	-0.0309189	0.0200059	9	-1.54549	0.156628	females
age	38100096	Adipinic acid	Miscellaneous	Miscellaneous	-0.0182562	0.0118292	9	-1.54331	0.15715	males
bmi	38100466	Histidine	Amino acids	Amino acids and related	0.0219666	0.0142464	9	1.5419	0.157489	females
bmi	38100073	Phenylalanine	Amino acids	Amino acids and related	0.0249559	0.0161864	9	1.54179	0.157516	males
bmi	128100016	Corticosterone	Steroids and related	Hormones, signal substances and related	0.123283	0.0800643	9	1.5398	0.157995	males
(Intercept)	X68100046	Sphingomyelin (d18:1, C16:0) (**)	Sphingolipids	Complex lipids, fatty acids and related	-0.00265985	0.00183949	31	-1.44597	0.15822	females
genderM	68100018	Choline plasmalogen (C18, C20:4) (**)	Phospholipids	Complex lipids, fatty acids and related	-0.0384689	0.0250136	9	-1.53792	0.158448	females
genderF	68100018	Choline plasmalogen (C18, C20:4) (**)	Phospholipids	Complex lipids, fatty acids and related	0.0384689	0.0250136	9	1.53792	0.158448	males
age	28100045	Galactose, lipid fraction	Glycolipids	Complex lipids, fatty acids and related	-0.0344676	0.022423	9	-1.53716	0.158633	females
age	28100477	gamma-Linolenic acid (C18:cis[6,9,12]3)	Fatty acids	Complex lipids, fatty acids and related	0.103255	0.0672078	9	1.53635	0.158828	females
age	68100022	Unknown lipid (68100022)	Unknown (lipid)	Unknown (lipid)	0.0246384	0.0160371	9	1.53634	0.158831	males
genderF:bmi	28100148	myo-Inositol-2-phosphate, lipid fraction (myo-Inositolphospholipids)	Phospholipids	Complex lipids, fatty acids and related	0.100272	0.0652944	9	1.53569	0.158987	males
genderM:bmi	28100148	myo-Inositol-2-phosphate, lipid fraction (myo-Inositolphospholipids)	Phospholipids	Complex lipids, fatty acids and related	-0.100272	0.0652944	9	-1.53569	0.158987	females
bmi:age	38100006	Threonine	Amino acids	Amino acids and related	-0.0561313	0.0365991	9	-1.53368	0.159476	females
bmi:age	38100006	Threonine	Amino acids	Amino acids and related	-0.0561313	0.0365991	9	-1.53368	0.159476	males
bmi	18100321	Creatinine	Miscellaneous	Miscellaneous	0.0309632	0.0201963	9	1.53312	0.159613	females
(Intercept)	X28100152	Behenic acid (C22:0)	Fatty acids	Complex lipids, fatty acids and related	0.0397398	0.0276077	32	1.43945	0.159736	females
age	58100032	Unknown polar (58100032)	Unknown (polar)	Unknown (polar)	-0.232603	0.15187	9	-1.53159	0.159984	females
genderM:age	28100495	erythro-Sphingosine (minor: Sphingolipids)	Sphingolipids	Complex lipids, fatty acids and related	0.0635321	0.0415768	9	1.52807	0.160846	females
genderF:age	28100495	erythro-Sphingosine (minor: Sphingolipids)	Sphingolipids	Complex lipids, fatty acids and related	-0.0635321	0.0415768	9	-1.52807	0.160846	males
bmi:age	68100057	Unknown lipid (68100057)	Unknown (lipid)	Unknown (lipid)	0.0651045	0.0426097	9	1.52793	0.16088	males
bmi:age	68100057	Unknown lipid (68100057)	Unknown (lipid)	Unknown (lipid)	0.0651045	0.0426097	9	1.52793	0.16088	females
bmi	78100010	Serotonin (5-HT)	Catecholamines and other monoamines	Hormones, signal substances and related	0.180288	0.118008	9	1.52776	0.160922	females
genderM:bmi	28101329	Unknown lipid (28101329)	Unknown (lipid)	Unknown (lipid)	-0.121728	0.0797502	9	-1.52636	0.161264	females
genderF:bmi	28101329	Unknown lipid (28101329)	Unknown (lipid)	Unknown (lipid)	0.121728	0.0797502	9	1.52636	0.161264	males
genderF:bmi	58100152	Unknown polar (58100152)	Unknown (polar)	Unknown (polar)	-0.0389598	0.0255498	9	-1.52486	0.161633	males
genderM:bmi	58100152	Unknown polar (58100152)	Unknown (polar)	Unknown (polar)	0.0389598	0.0255498	9	1.52486	0.161633	females
(Intercept)	X38100002	Pyruvate (minor: Phosphoenolpyruvate (PEP))	Energy metabolism and related	Energy metabolism and related	0.0384077	0.0267897	31	1.43367	0.161676	females
bmi	58100136	Unknown polar (58100136)	Unknown (polar)	Unknown (polar)	-0.0231102	0.0151756	9	-1.52285	0.162127	males
genderM:bmi	58100169	Unknown polar (58100169)	Unknown (polar)	Unknown (polar)	0.0326915	0.0215004	9	1.5205	0.162707	females
genderF:bmi	58100169	Unknown polar (58100169)	Unknown (polar)	Unknown (polar)	-0.0326915	0.0215004	9	-1.5205	0.162707	males
genderM:age	58100172	Unknown polar (58100172)	Unknown (polar)	Unknown (polar)	0.0251138	0.0165208	9	1.52013	0.162799	females
genderF:age	58100172	Unknown polar (58100172)	Unknown (polar)	Unknown (polar)	-0.0251138	0.0165208	9	-1.52013	0.162799	males
bmi	38100079	Proline	Amino acids	Amino acids and related	-0.0293169	0.0193147	9	-1.51785	0.163364	males
bmi:age	18100159	Citrulline	Amino acids derivatives	Amino acids and related	0.0277179	0.0182665	9	1.51742	0.163473	males
bmi:age	18100159	Citrulline	Amino acids derivatives	Amino acids and related	0.0277179	0.0182665	9	1.51742	0.163473	females
bmi	68100060	Unknown lipid (68100060)	Unknown (lipid)	Unknown (lipid)	-0.0774049	0.0510217	9	-1.5171	0.163552	females
age	68100431	Unknown lipid (68100431)	Unknown (lipid)	Unknown (lipid)	0.0557004	0.0367242	9	1.51672	0.163645	males
bmi	78100024	3,4-Dihydroxyphenylalanine (DOPA)	Catecholamines and other monoamines	Hormones, signal substances and related	-0.0393916	0.0260601	9	-1.51157	0.164932	females
sampleAge	18100072	gamma-Tocopherol (minor: 2,3-Dimethyl-5-phytylquinol, beta-Tocopherol)	Vitamins, cofactors and related	Vitamins, cofactors and related	-0.0405671	0.0285152	30	-1.42265	0.165154	females
sampleAge	18100072	gamma-Tocopherol (minor: 2,3-Dimethyl-5-phytylquinol, beta-Tocopherol)	Vitamins, cofactors and related	Vitamins, cofactors and related	-0.0405671	0.0285152	30	-1.42265	0.165154	males
genderF	58100031	Glycochenodeoxycholic acid (plausible) (minor: Glycodeoxycholic acid)	Cholesterol, bile acids, fatty alcohols and related	Complex lipids, fatty acids and related	-0.201537	0.133408	9	-1.51068	0.165155	males
genderM	58100031	Glycochenodeoxycholic acid (plausible) (minor: Glycodeoxycholic acid)	Cholesterol, bile acids, fatty alcohols and related	Complex lipids, fatty acids and related	0.201537	0.133408	9	1.51068	0.165155	females
genderM	128100008	Progesterone	Steroids and related	Hormones, signal substances and related	-0.448446	0.297688	9	-1.50643	0.166223	females
genderF	128100008	Progesterone	Steroids and related	Hormones, signal substances and related	0.448446	0.297688	9	1.50643	0.166223	males
sampleAge	68100046	Sphingomyelin (d18:1, C16:0) (**)	Sphingolipids	Complex lipids, fatty acids and related	0.00206398	0.00145632	31	1.41726	0.16638	males
sampleAge	68100046	Sphingomyelin (d18:1, C16:0) (**)	Sphingolipids	Complex lipids, fatty acids and related	0.00206398	0.00145632	31	1.41726	0.16638	females
age	38100036	Glucose	Carbohydrates and related	Carbohydrates and related	0.00832827	0.00553256	9	1.50532	0.166503	males
genderM	58100022	Hippuric acid	Miscellaneous	Miscellaneous	-0.14287	0.094977	9	-1.50426	0.166771	females
genderF	58100022	Hippuric acid	Miscellaneous	Miscellaneous	0.14287	0.094977	9	1.50426	0.166771	males
age	58100021	Testosterone-17-sulfate (plausible) (minor: Dehydroepiandrosterone sulfate)	Steroids and related	Hormones, signal substances and related	-0.0955463	0.0635225	9	-1.50413	0.166802	males
genderM:bmi	28100011	Arachidonic acid (C20:cis[5,8,11,14]4)	Fatty acids	Complex lipids, fatty acids and related	-0.0906691	0.0603144	9	-1.50328	0.16702	females
genderF:bmi	28100011	Arachidonic acid (C20:cis[5,8,11,14]4)	Fatty acids	Complex lipids, fatty acids and related	0.0906691	0.0603144	9	1.50328	0.16702	males
time	68100045	Unknown lipid (68100045)	Unknown (lipid)	Unknown (lipid)	0.0357114	0.025243	30	1.41471	0.167451	females
time	68100045	Unknown lipid (68100045)	Unknown (lipid)	Unknown (lipid)	0.0357114	0.025243	30	1.41471	0.167451	males
bmi	38100527	Oxalate	Miscellaneous	Miscellaneous	0.0204944	0.0136512	9	1.50129	0.167523	males
(Intercept)	X68100029	TAG (C18:2, C18:2) (plausible)	Glycerides Mono-, Di-, Triglycerides	Complex lipids, fatty acids and related	-0.0506391	0.0359047	32	-1.41037	0.168077	females
age	28100105	Myristic acid (C14:0)	Fatty acids	Complex lipids, fatty acids and related	0.0874003	0.0583256	9	1.49849	0.168235	females
age	18100325	Creatine	Miscellaneous	Miscellaneous	-0.0452008	0.0301698	9	-1.49821	0.168305	females
genderF:age	78100033	4-Hydroxy-3-methoxyphenylglycol (HMPG)	Catecholamines and other monoamines	Hormones, signal substances and related	-0.101687	0.0678865	9	-1.4979	0.168385	males
genderM:age	78100033	4-Hydroxy-3-methoxyphenylglycol (HMPG)	Catecholamines and other monoamines	Hormones, signal substances and related	0.101687	0.0678865	9	1.4979	0.168385	females
age	68100017	Unknown lipid (68100017)	Unknown (lipid)	Unknown (lipid)	-0.0213089	0.0142286	9	-1.4976	0.168461	males
genderF:age	38100014	myo-Inositol	Carbohydrates and related	Carbohydrates and related	-0.0546132	0.0364713	9	-1.49743	0.168505	males
genderM:age	38100014	myo-Inositol	Carbohydrates and related	Carbohydrates and related	0.0546132	0.0364713	9	1.49743	0.168505	females
genderF:bmi	38100495	Ketoleucine	Amino acids derivatives	Amino acids and related	-0.05717	0.038269	9	-1.4939	0.169409	males
genderM:bmi	38100495	Ketoleucine	Amino acids derivatives	Amino acids and related	0.05717	0.038269	9	1.4939	0.169409	females
age	58100141	Unknown polar (58100141)	Unknown (polar)	Unknown (polar)	-0.019201	0.0128535	9	-1.49384	0.169424	females
bmi:age	38100045	Glutamine	Amino acids	Amino acids and related	0.0278655	0.0186685	9	1.49265	0.169729	females
bmi:age	38100045	Glutamine	Amino acids	Amino acids and related	0.0278655	0.0186685	9	1.49265	0.169729	males
time	38100160	Tyrosine	Amino acids	Amino acids and related	-0.0200136	0.0142572	31	-1.40375	0.170331	males
time	38100160	Tyrosine	Amino acids	Amino acids and related	-0.0200136	0.0142572	31	-1.40375	0.170331	females
(Intercept)	X58100163	Unknown polar (58100163)	Unknown (polar)	Unknown (polar)	-0.0310211	0.0221191	32	-1.40246	0.170406	males
genderM:bmi	18100327	Kynurenic acid	Amino acids derivatives	Amino acids and related	0.107664	0.0722645	9	1.48987	0.170445	females
genderF:bmi	18100327	Kynurenic acid	Amino acids derivatives	Amino acids and related	-0.107664	0.0722645	9	-1.48987	0.170445	males
time	38100438	Unknown polar (38100438)	Unknown (polar)	Unknown (polar)	0.0141952	0.0101195	31	1.40276	0.170626	females
time	38100438	Unknown polar (38100438)	Unknown (polar)	Unknown (polar)	0.0141952	0.0101195	31	1.40276	0.170626	males
age	58100030	Unknown polar (58100030)	Unknown (polar)	Unknown (polar)	0.156182	0.104975	9	1.4878	0.170979	females
genderF:age	38100002	Pyruvate (minor: Phosphoenolpyruvate (PEP))	Energy metabolism and related	Energy metabolism and related	0.051909	0.0349133	9	1.4868	0.171237	males
genderM:age	38100002	Pyruvate (minor: Phosphoenolpyruvate (PEP))	Energy metabolism and related	Energy metabolism and related	-0.051909	0.0349133	9	-1.4868	0.171237	females
genderM	78100014	Metanephrine	Catecholamines and other monoamines	Hormones, signal substances and related	0.0896772	0.0603225	9	1.48663	0.171281	females
genderF	78100014	Metanephrine	Catecholamines and other monoamines	Hormones, signal substances and related	-0.0896772	0.0603225	9	-1.48663	0.171281	males
age	58100164	Unknown polar (58100164)	Unknown (polar)	Unknown (polar)	-0.0215723	0.0145117	9	-1.48655	0.171302	females
genderM:bmi	68100433	Unknown lipid (68100433)	Unknown (lipid)	Unknown (lipid)	-0.0737153	0.0495929	9	-1.48641	0.171339	females
genderF:bmi	68100433	Unknown lipid (68100433)	Unknown (lipid)	Unknown (lipid)	0.0737153	0.0495929	9	1.48641	0.171339	males
sampleAge	28100519	conjugated Linoleic acid (C18:trans[9,11]2)	Fatty acids	Complex lipids, fatty acids and related	0.0440345	0.0315306	31	1.39656	0.172465	females
sampleAge	28100519	conjugated Linoleic acid (C18:trans[9,11]2)	Fatty acids	Complex lipids, fatty acids and related	0.0440345	0.0315306	31	1.39656	0.172465	males
bmi	28100070	Eicosenoic acid (C20:cis[11]1)	Fatty acids	Complex lipids, fatty acids and related	0.0824061	0.055673	9	1.48018	0.172958	females
age	58100173	Unknown polar (58100173)	Unknown (polar)	Unknown (polar)	0.0227388	0.0153809	9	1.47838	0.173427	males
genderF:bmi	68100434	Unknown lipid (68100434)	Unknown (lipid)	Unknown (lipid)	0.114248	0.0774303	9	1.47549	0.174186	males
genderM:bmi	68100434	Unknown lipid (68100434)	Unknown (lipid)	Unknown (lipid)	-0.114248	0.0774303	9	-1.47549	0.174186	females
bmi	18100072	gamma-Tocopherol (minor: 2,3-Dimethyl-5-phytylquinol, beta-Tocopherol)	Vitamins, cofactors and related	Vitamins, cofactors and related	0.0619585	0.0419951	9	1.47537	0.174217	females
genderM:bmi	28100482	dihomo-gamma-Linolenic acid (C20:cis[8,11,14]3)	Fatty acids	Complex lipids, fatty acids and related	-0.0696482	0.0472381	9	-1.47441	0.174471	females
genderF:bmi	28100482	dihomo-gamma-Linolenic acid (C20:cis[8,11,14]3)	Fatty acids	Complex lipids, fatty acids and related	0.0696482	0.0472381	9	1.47441	0.174471	males
genderF	18100043	Arginine	Amino acids	Amino acids and related	-0.0368891	0.0250306	9	-1.47376	0.174641	males
genderM	18100043	Arginine	Amino acids	Amino acids and related	0.0368891	0.0250306	9	1.47376	0.174641	females
bmi	18100362	Phosphocreatine	Miscellaneous	Miscellaneous	0.0502489	0.0341147	9	1.47294	0.174857	females
genderM:bmi	38101841	Glucosamine	Carbohydrates and related	Carbohydrates and related	0.056902	0.0387353	9	1.469	0.175899	females
genderF:bmi	38101841	Glucosamine	Carbohydrates and related	Carbohydrates and related	-0.056902	0.0387353	9	-1.469	0.175899	males
bmi	58100024	Unknown polar (58100024)	Unknown (polar)	Unknown (polar)	-0.0867724	0.0585556	8	-1.48188	0.176653	females
(Intercept)	X38100006	Threonine	Amino acids	Amino acids and related	0.059235	0.042874	31	1.38161	0.17697	females
sampleAge	58100169	Unknown polar (58100169)	Unknown (polar)	Unknown (polar)	-0.0171192	0.0123921	31	-1.38146	0.177014	females
sampleAge	58100169	Unknown polar (58100169)	Unknown (polar)	Unknown (polar)	-0.0171192	0.0123921	31	-1.38146	0.177014	males
time	68100017	Unknown lipid (68100017)	Unknown (lipid)	Unknown (lipid)	-0.0134529	0.00975074	31	-1.37968	0.177557	females
time	68100017	Unknown lipid (68100017)	Unknown (lipid)	Unknown (lipid)	-0.0134529	0.00975074	31	-1.37968	0.177557	males
(Intercept)	X28100073	Pentadecanol	Cholesterol, bile acids, fatty alcohols and related	Complex lipids, fatty acids and related	-0.0710498	0.0515179	31	-1.37913	0.177725	females
age	38100003	Alanine	Amino acids	Amino acids and related	0.0316434	0.0216575	9	1.46108	0.178007	males
(Intercept)	X68100427	Unknown lipid (68100427)	Unknown (lipid)	Unknown (lipid)	0.0199847	0.0145159	31	1.37674	0.178455	males
bmi	38100074	Isoleucine	Amino acids	Amino acids and related	0.0356091	0.0244041	9	1.45915	0.178526	males
genderF	78100010	Serotonin (5-HT)	Catecholamines and other monoamines	Hormones, signal substances and related	0.182125	0.124915	9	1.45799	0.178836	males
genderM	78100010	Serotonin (5-HT)	Catecholamines and other monoamines	Hormones, signal substances and related	-0.182125	0.124915	9	-1.45799	0.178836	females
bmi	38100075	Leucine	Amino acids	Amino acids and related	0.0335689	0.0230786	9	1.45455	0.179763	females
age	28100152	Behenic acid (C22:0)	Fatty acids	Complex lipids, fatty acids and related	-0.0400033	0.0275094	9	-1.45417	0.179866	females
bmi	58100021	Testosterone-17-sulfate (plausible) (minor: Dehydroepiandrosterone sulfate)	Steroids and related	Hormones, signal substances and related	-0.11423	0.0786169	9	-1.45299	0.180185	males
time	58100171	Unknown polar (58100171)	Unknown (polar)	Unknown (polar)	-0.0121136	0.00885071	31	-1.36866	0.180943	females
time	58100171	Unknown polar (58100171)	Unknown (polar)	Unknown (polar)	-0.0121136	0.00885071	31	-1.36866	0.180943	males
age	78100024	3,4-Dihydroxyphenylalanine (DOPA)	Catecholamines and other monoamines	Hormones, signal substances and related	0.0273205	0.0188425	9	1.44994	0.181012	males
sampleAge	38100083	Threonic acid	Vitamins, cofactors and related	Vitamins, cofactors and related	0.0231688	0.0169644	31	1.36573	0.181852	males
sampleAge	38100083	Threonic acid	Vitamins, cofactors and related	Vitamins, cofactors and related	0.0231688	0.0169644	31	1.36573	0.181852	females
age	18100120	Coenzyme Q10	Vitamins, cofactors and related	Vitamins, cofactors and related	0.052166	0.0361079	9	1.44472	0.182434	males
(Intercept)	X58100168	Unknown polar (58100168)	Unknown (polar)	Unknown (polar)	0.0164785	0.0120949	31	1.36243	0.182879	females
bmi	28101329	Unknown lipid (28101329)	Unknown (lipid)	Unknown (lipid)	0.0876107	0.0607104	9	1.44309	0.182881	males
genderF:bmi	68100436	Unknown lipid (68100436)	Unknown (lipid)	Unknown (lipid)	-0.0407083	0.0282143	9	-1.44283	0.182954	males
genderM:bmi	68100436	Unknown lipid (68100436)	Unknown (lipid)	Unknown (lipid)	0.0407083	0.0282143	9	1.44283	0.182954	females
bmi	38100072	Aspartate	Amino acids	Amino acids and related	0.0493467	0.0343144	9	1.43808	0.18426	females
age	38101841	Glucosamine	Carbohydrates and related	Carbohydrates and related	0.0470759	0.0327772	9	1.43624	0.184768	females
bmi	128100004	Testosterone	Steroids and related	Hormones, signal substances and related	0.0916714	0.0638352	9	1.43606	0.184817	females
genderF:bmi	18100230	Taurine	Miscellaneous	Miscellaneous	-0.03137	0.021862	9	-1.43491	0.185135	males
genderM:bmi	18100230	Taurine	Miscellaneous	Miscellaneous	0.03137	0.021862	9	1.43491	0.185135	females
genderM:age	28100489	3-O-Methylsphingosine (plausible) (minor: Sphingolipids, erythro-Sphingosine, threo-Sphingosine)	Sphingolipids	Complex lipids, fatty acids and related	0.0821522	0.0573242	9	1.43312	0.185633	females
genderF:age	28100489	3-O-Methylsphingosine (plausible) (minor: Sphingolipids, erythro-Sphingosine, threo-Sphingosine)	Sphingolipids	Complex lipids, fatty acids and related	-0.0821522	0.0573242	9	-1.43312	0.185633	males
sampleAge	38100140	Unknown polar (38100140)	Unknown (polar)	Unknown (polar)	-0.00741725	0.00547974	30	-1.35358	0.185982	females
sampleAge	38100140	Unknown polar (38100140)	Unknown (polar)	Unknown (polar)	-0.00741725	0.00547974	30	-1.35358	0.185982	males
bmi	58100161	Unknown polar (58100161)	Unknown (polar)	Unknown (polar)	-0.0282116	0.019715	9	-1.43097	0.186231	males
bmi	68100031	Unknown lipid (68100031)	Unknown (lipid)	Unknown (lipid)	0.0699341	0.0488855	9	1.43057	0.186341	males
genderF:bmi	68100045	Unknown lipid (68100045)	Unknown (lipid)	Unknown (lipid)	0.082218	0.0575896	9	1.42765	0.187156	males
genderM:bmi	68100045	Unknown lipid (68100045)	Unknown (lipid)	Unknown (lipid)	-0.082218	0.0575896	9	-1.42765	0.187156	females
age	28100072	Tricosanoic acid (C23:0)	Fatty acids	Complex lipids, fatty acids and related	0.053358	0.037386	9	1.42722	0.187277	males
(Intercept)	X58100030	Unknown polar (58100030)	Unknown (polar)	Unknown (polar)	-0.119812	0.0890393	31	-1.34561	0.188189	males
time	68100040	Lysophosphatidylcholine (C20:4) (**)	Phospholipids	Complex lipids, fatty acids and related	-0.0120432	0.00895455	31	-1.34492	0.188408	females
time	68100040	Lysophosphatidylcholine (C20:4) (**)	Phospholipids	Complex lipids, fatty acids and related	-0.0120432	0.00895455	31	-1.34492	0.188408	males
bmi	68100052	Unknown lipid (68100052)	Unknown (lipid)	Unknown (lipid)	0.0239503	0.0168492	9	1.42145	0.188898	males
bmi	18100056	Canthaxanthin	Miscellaneous	Miscellaneous	0.098411	0.069358	9	1.41889	0.189622	males
(Intercept)	X68100006	Lysophosphatidylcholine (C18:0) (**)	Phospholipids	Complex lipids, fatty acids and related	0.0234953	0.0175768	31	1.33672	0.191043	males
time	68100055	Phosphatidylcholine (C18:0, C22:6) (**)	Phospholipids	Complex lipids, fatty acids and related	-0.012201	0.00913048	31	-1.33629	0.191181	females
time	68100055	Phosphatidylcholine (C18:0, C22:6) (**)	Phospholipids	Complex lipids, fatty acids and related	-0.012201	0.00913048	31	-1.33629	0.191181	males
bmi	38101832	2-Hydroxybutyrate	Energy metabolism and related	Energy metabolism and related	0.0838837	0.0593765	9	1.41274	0.191366	males
genderM:age	28100045	Galactose, lipid fraction	Glycolipids	Complex lipids, fatty acids and related	0.0410791	0.0290819	9	1.41253	0.191426	females
genderF:age	28100045	Galactose, lipid fraction	Glycolipids	Complex lipids, fatty acids and related	-0.0410791	0.0290819	9	-1.41253	0.191426	males
bmi	68100056	Unknown lipid (68100056)	Unknown (lipid)	Unknown (lipid)	0.0631018	0.0446938	9	1.41187	0.191616	males
(Intercept)	X68100053	Unknown lipid (68100053)	Unknown (lipid)	Unknown (lipid)	0.0164628	0.0123406	31	1.33404	0.191911	females
sampleAge	68100001	Lysophosphatidylcholine (C18:2) (**)	Phospholipids	Complex lipids, fatty acids and related	-0.0163832	0.0122809	30	-1.33405	0.192228	females
sampleAge	68100001	Lysophosphatidylcholine (C18:2) (**)	Phospholipids	Complex lipids, fatty acids and related	-0.0163832	0.0122809	30	-1.33405	0.192228	males
(Intercept)	X58100132	Unknown polar (58100132)	Unknown (polar)	Unknown (polar)	0.0195663	0.0146975	32	1.33127	0.192508	females
time	38100046	Ornithine (minor: Arginine, Citrulline)	Amino acids derivatives	Amino acids and related	0.0252712	0.0189875	30	1.33094	0.193237	females
time	38100046	Ornithine (minor: Arginine, Citrulline)	Amino acids derivatives	Amino acids and related	0.0252712	0.0189875	30	1.33094	0.193237	males
(Intercept)	X58100152	Unknown polar (58100152)	Unknown (polar)	Unknown (polar)	-0.0230867	0.0173724	31	-1.32893	0.19357	males
(Intercept)	X28100830	Elaidic acid (C18:trans[9]1)	Fatty acids	Complex lipids, fatty acids and related	-0.0870987	0.0656278	31	-1.32716	0.194148	males
(Intercept)	X68100426	Unknown lipid (68100426)	Unknown (lipid)	Unknown (lipid)	0.0874474	0.0656575	25	1.33187	0.194918	females
sampleAge	28100477	gamma-Linolenic acid (C18:cis[6,9,12]3)	Fatty acids	Complex lipids, fatty acids and related	0.0508359	0.038376	31	1.32468	0.194961	females
sampleAge	28100477	gamma-Linolenic acid (C18:cis[6,9,12]3)	Fatty acids	Complex lipids, fatty acids and related	0.0508359	0.038376	31	1.32468	0.194961	males
age	78100006	3,4-Dihydroxyphenylacetic acid (DOPAC)	Catecholamines and other monoamines	Hormones, signal substances and related	0.0667736	0.0476945	9	1.40003	0.19502	males
age	28101289	erythro-Dihydrosphingosine	Sphingolipids	Complex lipids, fatty acids and related	0.060728	0.0433897	9	1.3996	0.195146	males
age	58100144	Unknown polar (58100144)	Unknown (polar)	Unknown (polar)	0.016149	0.0115594	9	1.39705	0.195885	males
bmi:age	68100045	Unknown lipid (68100045)	Unknown (lipid)	Unknown (lipid)	-0.0531773	0.0380672	9	-1.39693	0.195919	males
bmi:age	68100045	Unknown lipid (68100045)	Unknown (lipid)	Unknown (lipid)	-0.0531773	0.0380672	9	-1.39693	0.195919	females
genderM:age	28100491	threo-Sphingosine (minor: Sphingolipids)	Sphingolipids	Complex lipids, fatty acids and related	0.0581808	0.0416579	9	1.39663	0.196006	females
genderF:age	28100491	threo-Sphingosine (minor: Sphingolipids)	Sphingolipids	Complex lipids, fatty acids and related	-0.0581808	0.0416579	9	-1.39663	0.196006	males
(Intercept)	X58100161	Unknown polar (58100161)	Unknown (polar)	Unknown (polar)	-0.0231082	0.0174934	31	-1.32096	0.196182	females
age	28100002	Glycerol, lipid fraction	Cholesterol, bile acids, fatty alcohols and related	Complex lipids, fatty acids and related	0.0776111	0.0556059	9	1.39573	0.196268	females
sampleAge	58100161	Unknown polar (58100161)	Unknown (polar)	Unknown (polar)	-0.0182807	0.0138495	31	-1.31995	0.196515	females
sampleAge	58100161	Unknown polar (58100161)	Unknown (polar)	Unknown (polar)	-0.0182807	0.0138495	31	-1.31995	0.196515	males
bmi:age	28101321	erythro-C16-Sphingosine	Sphingolipids	Complex lipids, fatty acids and related	-0.0884115	0.0634776	9	-1.3928	0.197125	females
bmi:age	28101321	erythro-C16-Sphingosine	Sphingolipids	Complex lipids, fatty acids and related	-0.0884115	0.0634776	9	-1.3928	0.197125	males
age	78100025	4-Hydroxy-3-methoxymandelic acid	Catecholamines and other monoamines	Hormones, signal substances and related	0.109258	0.078449	9	1.39272	0.197147	females
age	58100166	Unknown polar (58100166)	Unknown (polar)	Unknown (polar)	-0.0209983	0.0150971	9	-1.39088	0.197686	females
sampleAge	28100002	Glycerol, lipid fraction	Cholesterol, bile acids, fatty alcohols and related	Complex lipids, fatty acids and related	0.0463015	0.0352098	31	1.31501	0.19815	females
sampleAge	28100002	Glycerol, lipid fraction	Cholesterol, bile acids, fatty alcohols and related	Complex lipids, fatty acids and related	0.0463015	0.0352098	31	1.31501	0.19815	males
bmi:age	18100307	Pregnenolone sulfate	Steroids and related	Hormones, signal substances and related	0.0740508	0.0533463	9	1.38812	0.198499	females
bmi:age	18100307	Pregnenolone sulfate	Steroids and related	Hormones, signal substances and related	0.0740508	0.0533463	9	1.38812	0.198499	males
genderM	58100144	Unknown polar (58100144)	Unknown (polar)	Unknown (polar)	0.023867	0.017207	9	1.38705	0.198811	females
genderF	58100144	Unknown polar (58100144)	Unknown (polar)	Unknown (polar)	-0.023867	0.017207	9	-1.38705	0.198811	males
age	68100436	Unknown lipid (68100436)	Unknown (lipid)	Unknown (lipid)	-0.0247035	0.017813	9	-1.38682	0.198879	males
bmi	78100014	Metanephrine	Catecholamines and other monoamines	Hormones, signal substances and related	-0.0694737	0.0501529	9	-1.38524	0.199347	males
time	58100157	Unknown polar (58100157)	Unknown (polar)	Unknown (polar)	-0.0097852	0.00745723	30	-1.31218	0.199413	males
time	58100157	Unknown polar (58100157)	Unknown (polar)	Unknown (polar)	-0.0097852	0.00745723	30	-1.31218	0.199413	females
bmi	18100164	Glutamate	Amino acids	Amino acids and related	0.0557654	0.0403096	9	1.38343	0.199883	males
age	68100057	Unknown lipid (68100057)	Unknown (lipid)	Unknown (lipid)	0.0577182	0.0417945	9	1.381	0.200601	males
genderF	58100150	Unknown polar (58100150)	Unknown (polar)	Unknown (polar)	-0.0338161	0.0245711	9	-1.37626	0.202014	males
genderM	58100150	Unknown polar (58100150)	Unknown (polar)	Unknown (polar)	0.0338161	0.0245711	9	1.37626	0.202014	females
sampleAge	68100045	Unknown lipid (68100045)	Unknown (lipid)	Unknown (lipid)	-0.0406723	0.0311985	30	-1.30366	0.202264	females
sampleAge	68100045	Unknown lipid (68100045)	Unknown (lipid)	Unknown (lipid)	-0.0406723	0.0311985	30	-1.30366	0.202264	males
(Intercept)	X68100003	Lysophosphatidylcholine (C16:0) (plausible)	Phospholipids	Complex lipids, fatty acids and related	-0.0128569	0.00987049	31	-1.30256	0.20232	females
bmi:age	68100052	Unknown lipid (68100052)	Unknown (lipid)	Unknown (lipid)	-0.0190759	0.0138797	9	-1.37437	0.202577	males
bmi:age	68100052	Unknown lipid (68100052)	Unknown (lipid)	Unknown (lipid)	-0.0190759	0.0138797	9	-1.37437	0.202577	females
age	68100015	Unknown lipid (68100015)	Unknown (lipid)	Unknown (lipid)	-0.0362928	0.0264285	9	-1.37325	0.202914	males
age	18100316	O-Phosphotyrosine	Amino acids derivatives	Amino acids and related	-0.05113	0.0373526	9	-1.36885	0.204238	females
genderF	68100059	Unknown lipid (68100059)	Unknown (lipid)	Unknown (lipid)	0.067886	0.0496225	9	1.36805	0.204478	males
genderM	68100059	Unknown lipid (68100059)	Unknown (lipid)	Unknown (lipid)	-0.067886	0.0496225	9	-1.36805	0.204478	females
age	38100002	Pyruvate (minor: Phosphoenolpyruvate (PEP))	Energy metabolism and related	Energy metabolism and related	0.0402447	0.0294424	9	1.3669	0.204826	females
genderM	68100052	Unknown lipid (68100052)	Unknown (lipid)	Unknown (lipid)	-0.0276657	0.0202657	9	-1.36515	0.205355	females
genderF	68100052	Unknown lipid (68100052)	Unknown (lipid)	Unknown (lipid)	0.0276657	0.0202657	9	1.36515	0.205355	males
age	68100009	Unknown lipid (68100009)	Unknown (lipid)	Unknown (lipid)	0.0219933	0.0161175	9	1.36456	0.205533	females
genderM	68100044	Unknown lipid (68100044)	Unknown (lipid)	Unknown (lipid)	-0.0697009	0.0510947	9	-1.36415	0.205657	females
genderF	68100044	Unknown lipid (68100044)	Unknown (lipid)	Unknown (lipid)	0.0697009	0.0510947	9	1.36415	0.205657	males
age	38100038	Glycerol, polar fraction	Miscellaneous	Miscellaneous	-0.032878	0.0241611	9	-1.36078	0.206681	males
genderM:age	58100022	Hippuric acid	Miscellaneous	Miscellaneous	-0.133615	0.0982132	9	-1.36046	0.206779	females
genderF:age	58100022	Hippuric acid	Miscellaneous	Miscellaneous	0.133615	0.0982132	9	1.36046	0.206779	males
bmi:age	28100002	Glycerol, lipid fraction	Cholesterol, bile acids, fatty alcohols and related	Complex lipids, fatty acids and related	0.063045	0.046385	9	1.35917	0.207173	females
bmi:age	28100002	Glycerol, lipid fraction	Cholesterol, bile acids, fatty alcohols and related	Complex lipids, fatty acids and related	0.063045	0.046385	9	1.35917	0.207173	males
bmi:age	28100018	alpha-Tocopherol	Vitamins, cofactors and related	Vitamins, cofactors and related	0.116375	0.0856925	9	1.35805	0.207515	males
bmi:age	28100018	alpha-Tocopherol	Vitamins, cofactors and related	Vitamins, cofactors and related	0.116375	0.0856925	9	1.35805	0.207515	females
genderM:age	68100030	TAG (C16:0, C18:2) (**)	Glycerides Mono-, Di-, Triglycerides	Complex lipids, fatty acids and related	0.0432693	0.0318704	9	1.35767	0.207632	females
genderF:age	68100030	TAG (C16:0, C18:2) (**)	Glycerides Mono-, Di-, Triglycerides	Complex lipids, fatty acids and related	-0.0432693	0.0318704	9	-1.35767	0.207632	males
age	58100171	Unknown polar (58100171)	Unknown (polar)	Unknown (polar)	-0.0189705	0.0139779	9	-1.35717	0.207783	females
genderF:age	38100114	Glycolate	Miscellaneous	Miscellaneous	0.0303855	0.0224235	9	1.35507	0.208425	males
genderM:age	38100114	Glycolate	Miscellaneous	Miscellaneous	-0.0303855	0.0224235	9	-1.35507	0.208425	females
bmi	28100105	Myristic acid (C14:0)	Fatty acids	Complex lipids, fatty acids and related	0.080784	0.0598154	9	1.35056	0.209814	males
genderM:bmi	58100144	Unknown polar (58100144)	Unknown (polar)	Unknown (polar)	-0.0253659	0.0187928	9	-1.34977	0.210057	females
genderF:bmi	58100144	Unknown polar (58100144)	Unknown (polar)	Unknown (polar)	0.0253659	0.0187928	9	1.34977	0.210057	males
bmi:age	58100022	Hippuric acid	Miscellaneous	Miscellaneous	-0.0877763	0.0650484	9	-1.3494	0.210172	females
bmi:age	58100022	Hippuric acid	Miscellaneous	Miscellaneous	-0.0877763	0.0650484	9	-1.3494	0.210172	males
genderM	28100159	Nervonic acid (C24:cis[15]1)	Fatty acids	Complex lipids, fatty acids and related	-0.0624087	0.0463368	9	-1.34685	0.210961	females
genderF	28100159	Nervonic acid (C24:cis[15]1)	Fatty acids	Complex lipids, fatty acids and related	0.0624087	0.0463368	9	1.34685	0.210961	males
(Intercept)	X38100438	Unknown polar (38100438)	Unknown (polar)	Unknown (polar)	-0.029429	0.0230842	31	-1.27485	0.211834	females
genderM:bmi	38100006	Threonine	Amino acids	Amino acids and related	-0.0783489	0.0583521	9	-1.34269	0.212252	females
genderF:bmi	38100006	Threonine	Amino acids	Amino acids and related	0.0783489	0.0583521	9	1.34269	0.212252	males
genderM:age	28100152	Behenic acid (C22:0)	Fatty acids	Complex lipids, fatty acids and related	0.0479002	0.0356788	9	1.34254	0.212299	females
genderF:age	28100152	Behenic acid (C22:0)	Fatty acids	Complex lipids, fatty acids and related	-0.0479002	0.0356788	9	-1.34254	0.212299	males
age	58100170	Unknown polar (58100170)	Unknown (polar)	Unknown (polar)	-0.0403217	0.0300469	9	-1.34196	0.21248	females
bmi	68100058	Unknown lipid (68100058)	Unknown (lipid)	Unknown (lipid)	0.048949	0.0364982	9	1.34114	0.212738	males
bmi:age	68100051	Phosphatidylcholine (C18:0, C18:1) (**)	Phospholipids	Complex lipids, fatty acids and related	0.0106364	0.00793212	9	1.34092	0.212804	males
bmi:age	68100051	Phosphatidylcholine (C18:0, C18:1) (**)	Phospholipids	Complex lipids, fatty acids and related	0.0106364	0.00793212	9	1.34092	0.212804	females
genderM:bmi	58100156	Unknown polar (58100156)	Unknown (polar)	Unknown (polar)	-0.0390552	0.0291447	9	-1.34004	0.213079	females
genderF:bmi	58100156	Unknown polar (58100156)	Unknown (polar)	Unknown (polar)	0.0390552	0.0291447	9	1.34004	0.213079	males
(Intercept)	X68100025	Ceramide (d18:1, C24:1) (**) (minor: Ceramide (d18:2, C24:0))	Sphingolipids	Complex lipids, fatty acids and related	0.0372774	0.0293909	32	1.26833	0.213829	males
age	68100006	Lysophosphatidylcholine (C18:0) (**)	Phospholipids	Complex lipids, fatty acids and related	-0.0225956	0.0168957	9	-1.33736	0.213919	males
genderF	28100099	Unknown lipid (28100099)	Unknown (lipid)	Unknown (lipid)	-0.0453986	0.0340258	9	-1.33424	0.214898	males
genderM	28100099	Unknown lipid (28100099)	Unknown (lipid)	Unknown (lipid)	0.0453986	0.0340258	9	1.33424	0.214898	females
genderF:age	68100016	Phosphatidylcholine (C16:0, C16:0) (**)	Phospholipids	Complex lipids, fatty acids and related	-0.0171799	0.0128862	9	-1.3332	0.215225	males
genderM:age	68100016	Phosphatidylcholine (C16:0, C16:0) (**)	Phospholipids	Complex lipids, fatty acids and related	0.0171799	0.0128862	9	1.3332	0.215225	females
(Intercept)	X28100056	Hexadecanol	Cholesterol, bile acids, fatty alcohols and related	Complex lipids, fatty acids and related	0.0232548	0.0184098	32	1.26317	0.215654	females
age	68100007	Unknown lipid (68100007)	Unknown (lipid)	Unknown (lipid)	0.0180246	0.0135348	9	1.33172	0.215692	males
genderM	58100164	Unknown polar (58100164)	Unknown (polar)	Unknown (polar)	0.0241392	0.018201	9	1.32626	0.217424	females
genderF	58100164	Unknown polar (58100164)	Unknown (polar)	Unknown (polar)	-0.0241392	0.018201	9	-1.32626	0.217424	males
genderM:age	28101329	Unknown lipid (28101329)	Unknown (lipid)	Unknown (lipid)	0.100115	0.0755089	9	1.32587	0.217546	females
genderF:age	28101329	Unknown lipid (28101329)	Unknown (lipid)	Unknown (lipid)	-0.100115	0.0755089	9	-1.32587	0.217546	males
age	38101809	Pseudouridine (plausible)	Nucleobases and related	Nucleobases and related	0.0217988	0.0164617	9	1.32421	0.218074	females
genderM:bmi	58100024	Unknown polar (58100024)	Unknown (polar)	Unknown (polar)	0.0914797	0.0684642	8	1.33617	0.218251	females
genderF:bmi	58100024	Unknown polar (58100024)	Unknown (polar)	Unknown (polar)	-0.0914797	0.0684642	8	-1.33617	0.218251	males
age	38100753	Cystine	Amino acids derivatives	Amino acids and related	-0.0355314	0.0269101	9	-1.32037	0.219301	females
genderF:age	58100159	Unknown polar (58100159)	Unknown (polar)	Unknown (polar)	-0.0278171	0.0210755	9	-1.31988	0.21946	males
genderM:age	58100159	Unknown polar (58100159)	Unknown (polar)	Unknown (polar)	0.0278171	0.0210755	9	1.31988	0.21946	females
age	68100430	Unknown lipid (68100430)	Unknown (lipid)	Unknown (lipid)	-0.032858	0.0249171	9	-1.31869	0.21984	males
age	28100069	Eicosanoic acid (C20:0)	Fatty acids	Complex lipids, fatty acids and related	0.0282038	0.0213913	9	1.31847	0.219911	males
age	68100014	Phosphatidylcholine (C18:1, C18:2) (**) (minor: Phosphatidylcholine (C16:0, C20:3))	Phospholipids	Complex lipids, fatty acids and related	0.00283728	0.00215453	9	1.31689	0.220418	males
bmi	68100433	Unknown lipid (68100433)	Unknown (lipid)	Unknown (lipid)	0.0564214	0.0428679	9	1.31617	0.220651	females
genderM	28100052	Lignoceric acid (C24:0)	Fatty acids	Complex lipids, fatty acids and related	0.0498137	0.0378566	9	1.31585	0.220752	females
genderF	28100052	Lignoceric acid (C24:0)	Fatty acids	Complex lipids, fatty acids and related	-0.0498137	0.0378566	9	-1.31585	0.220752	males
age	38100083	Threonic acid	Vitamins, cofactors and related	Vitamins, cofactors and related	0.0319927	0.024316	9	1.31571	0.2208	females
genderM:bmi	78100024	3,4-Dihydroxyphenylalanine (DOPA)	Catecholamines and other monoamines	Hormones, signal substances and related	0.039927	0.0304255	9	1.31229	0.221903	females
genderF:bmi	78100024	3,4-Dihydroxyphenylalanine (DOPA)	Catecholamines and other monoamines	Hormones, signal substances and related	-0.039927	0.0304255	9	-1.31229	0.221903	males
(Intercept)	X28100428	Urea	Amino acids derivatives	Amino acids and related	0.041477	0.0332145	28	1.24876	0.222093	females
(Intercept)	X68100052	Unknown lipid (68100052)	Unknown (lipid)	Unknown (lipid)	0.0201835	0.0162156	32	1.2447	0.222283	females
genderF:age	68100010	Phosphatidylcholine (C16:1, C18:2) (**)	Phospholipids	Complex lipids, fatty acids and related	-0.0225871	0.0172286	9	-1.31103	0.222311	males
genderM:age	68100010	Phosphatidylcholine (C16:1, C18:2) (**)	Phospholipids	Complex lipids, fatty acids and related	0.0225871	0.0172286	9	1.31103	0.222311	females
(Intercept)	X38100620	scyllo-Inositol	Carbohydrates and related	Carbohydrates and related	0.055577	0.044752	32	1.24189	0.223303	males
genderM	68100026	DAG (C18:1, C18:2) (plausible)	Glycerides Mono-, Di-, Triglycerides	Complex lipids, fatty acids and related	-0.0626878	0.0479371	9	-1.30771	0.223387	females
genderF	68100026	DAG (C18:1, C18:2) (plausible)	Glycerides Mono-, Di-, Triglycerides	Complex lipids, fatty acids and related	0.0626878	0.0479371	9	1.30771	0.223387	males
(Intercept)	X28100044	Glycerol phosphate, lipid fraction	Phospholipids	Complex lipids, fatty acids and related	0.0380142	0.0306484	32	1.24033	0.22387	males
(Intercept)	X58100169	Unknown polar (58100169)	Unknown (polar)	Unknown (polar)	-0.019424	0.0156526	31	-1.24094	0.223936	females
age	68100027	Ceramide (d18:1, C24:0) (**)	Sphingolipids	Complex lipids, fatty acids and related	0.0482633	0.0369716	9	1.30541	0.224135	females
(Intercept)	X28100011	Arachidonic acid (C20:cis[5,8,11,14]4)	Fatty acids	Complex lipids, fatty acids and related	0.0547237	0.0441883	32	1.23842	0.224569	females
(Intercept)	X68100434	Unknown lipid (68100434)	Unknown (lipid)	Unknown (lipid)	0.0695416	0.0561358	31	1.23881	0.224714	females
(Intercept)	X68100043	TAG (C18:2, C18:3) (**)	Glycerides Mono-, Di-, Triglycerides	Complex lipids, fatty acids and related	-0.0720589	0.0582067	32	-1.23798	0.224728	females
bmi:age	68100012	Phosphatidylcholine No 02 (**)	Phospholipids	Complex lipids, fatty acids and related	0.0141855	0.010887	9	1.30299	0.224928	females
bmi:age	68100012	Phosphatidylcholine No 02 (**)	Phospholipids	Complex lipids, fatty acids and related	0.0141855	0.010887	9	1.30299	0.224928	males
bmi	28100477	gamma-Linolenic acid (C18:cis[6,9,12]3)	Fatty acids	Complex lipids, fatty acids and related	-0.090257	0.06929	9	-1.3026	0.225055	males
genderF	68100057	Unknown lipid (68100057)	Unknown (lipid)	Unknown (lipid)	0.0808869	0.0622143	9	1.30013	0.225863	males
genderM	68100057	Unknown lipid (68100057)	Unknown (lipid)	Unknown (lipid)	-0.0808869	0.0622143	9	-1.30013	0.225863	females
genderM:age	28100494	5-O-Methylsphingosine (plausible) (minor: Sphingolipids, erythro-Sphingosine, threo-Sphingosine)	Sphingolipids	Complex lipids, fatty acids and related	0.0655777	0.0504411	9	1.30009	0.225878	females
genderF:age	28100494	5-O-Methylsphingosine (plausible) (minor: Sphingolipids, erythro-Sphingosine, threo-Sphingosine)	Sphingolipids	Complex lipids, fatty acids and related	-0.0655777	0.0504411	9	-1.30009	0.225878	males
age	28100006	Oleic acid (C18:cis[9]1)	Fatty acids	Complex lipids, fatty acids and related	0.0534262	0.041127	9	1.29906	0.226217	females
age	68100041	TAG (C16:0, C16:1) (**)	Glycerides Mono-, Di-, Triglycerides	Complex lipids, fatty acids and related	0.0587007	0.0452116	9	1.29835	0.226447	females
bmi	28100007	Stearic acid (C18:0)	Fatty acids	Complex lipids, fatty acids and related	0.0451493	0.0348285	9	1.29633	0.227113	females
(Intercept)	X18100316	O-Phosphotyrosine	Amino acids derivatives	Amino acids and related	-0.0390177	0.0316978	31	-1.23093	0.227607	males
age	78100008	3,4-Dihydroxyphenylglycol (DOPEG)	Catecholamines and other monoamines	Hormones, signal substances and related	-0.0279061	0.0215858	9	-1.2928	0.228281	females
genderM:age	28100428	Urea	Amino acids derivatives	Amino acids and related	-0.0574363	0.0440389	8	-1.30422	0.22843	females
genderF:age	28100428	Urea	Amino acids derivatives	Amino acids and related	0.0574363	0.0440389	8	1.30422	0.22843	males
(Intercept)	X38100096	Adipinic acid	Miscellaneous	Miscellaneous	-0.0170607	0.0138878	31	-1.22846	0.228518	females
bmi:age	68100048	Unknown lipid (68100048)	Unknown (lipid)	Unknown (lipid)	0.0126621	0.00980093	9	1.29193	0.228567	females
bmi:age	68100048	Unknown lipid (68100048)	Unknown (lipid)	Unknown (lipid)	0.0126621	0.00980093	9	1.29193	0.228567	males
bmi	68100012	Phosphatidylcholine No 02 (**)	Phospholipids	Complex lipids, fatty acids and related	0.0184105	0.0142585	9	1.29119	0.228812	females
genderF:age	38100009	5-Oxoproline (minor: Folic acid, Glutamate, Glutamine)	Amino acids derivatives	Amino acids and related	0.0227344	0.0176095	9	1.29103	0.228868	males
genderM:age	38100009	5-Oxoproline (minor: Folic acid, Glutamate, Glutamine)	Amino acids derivatives	Amino acids and related	-0.0227344	0.0176095	9	-1.29103	0.228868	females
genderM:age	78100014	Metanephrine	Catecholamines and other monoamines	Hormones, signal substances and related	0.0804954	0.0623779	9	1.29045	0.22906	females
genderF:age	78100014	Metanephrine	Catecholamines and other monoamines	Hormones, signal substances and related	-0.0804954	0.0623779	9	-1.29045	0.22906	males
bmi	58100015	Unknown polar (58100015)	Unknown (polar)	Unknown (polar)	0.0119955	0.00930527	9	1.28911	0.229504	males
bmi:age	28100012	Eicosapentaenoic acid (C20:cis[5,8,11,14,17]5)	Fatty acids	Complex lipids, fatty acids and related	0.0542188	0.042077	9	1.28856	0.229687	males
bmi:age	28100012	Eicosapentaenoic acid (C20:cis[5,8,11,14,17]5)	Fatty acids	Complex lipids, fatty acids and related	0.0542188	0.042077	9	1.28856	0.229687	females
genderM:bmi	68100020	Unknown lipid (68100020)	Unknown (lipid)	Unknown (lipid)	-0.0474535	0.0369038	9	-1.28587	0.230585	females
genderF:bmi	68100020	Unknown lipid (68100020)	Unknown (lipid)	Unknown (lipid)	0.0474535	0.0369038	9	1.28587	0.230585	males
(Intercept)	X28100004	Linoleic acid (C18:cis[9,12]2)	Fatty acids	Complex lipids, fatty acids and related	0.0403392	0.0330407	32	1.2209	0.231045	females
age	28101326	Caffeine	Miscellaneous	Miscellaneous	0.180903	0.140976	9	1.28321	0.231473	males
genderM:bmi	68100044	Unknown lipid (68100044)	Unknown (lipid)	Unknown (lipid)	-0.0713792	0.0558036	9	-1.27911	0.23285	females
genderF:bmi	68100044	Unknown lipid (68100044)	Unknown (lipid)	Unknown (lipid)	0.0713792	0.0558036	9	1.27911	0.23285	males
(Intercept)	X18100164	Glutamate	Amino acids	Amino acids and related	0.0419231	0.0345086	32	1.21486	0.233308	males
genderM:bmi	58100161	Unknown polar (58100161)	Unknown (polar)	Unknown (polar)	-0.0306986	0.024029	9	-1.27757	0.233371	females
genderF:bmi	58100161	Unknown polar (58100161)	Unknown (polar)	Unknown (polar)	0.0306986	0.024029	9	1.27757	0.233371	males
bmi	28100015	Docosahexaenoic acid (C22:cis[4,7,10,13,16,19]6)	Fatty acids	Complex lipids, fatty acids and related	0.107887	0.0844567	9	1.27742	0.233421	females
age	68100018	Choline plasmalogen (C18, C20:4) (**)	Phospholipids	Complex lipids, fatty acids and related	-0.0205972	0.0161254	9	-1.27731	0.233457	males
genderF	58100155	Unknown polar (58100155)	Unknown (polar)	Unknown (polar)	0.0319881	0.0250472	9	1.27711	0.233525	males
genderM	58100155	Unknown polar (58100155)	Unknown (polar)	Unknown (polar)	-0.0319881	0.0250472	9	-1.27711	0.233525	females
(Intercept)	X28100002	Glycerol, lipid fraction	Cholesterol, bile acids, fatty alcohols and related	Complex lipids, fatty acids and related	-0.062808	0.0517596	31	-1.21346	0.23412	females
bmi:age	58100778	Unknown polar (58100778)	Unknown (polar)	Unknown (polar)	0.0412725	0.0321852	8	1.28234	0.235629	males
bmi:age	58100778	Unknown polar (58100778)	Unknown (polar)	Unknown (polar)	0.0412725	0.0321852	8	1.28234	0.235629	females
genderM:bmi	58100163	Unknown polar (58100163)	Unknown (polar)	Unknown (polar)	-0.0431275	0.0339404	9	-1.27068	0.235703	females
genderF:bmi	58100163	Unknown polar (58100163)	Unknown (polar)	Unknown (polar)	0.0431275	0.0339404	9	1.27068	0.235703	males
genderM:age	28100052	Lignoceric acid (C24:0)	Fatty acids	Complex lipids, fatty acids and related	0.0496109	0.0391465	9	1.26731	0.236851	females
genderF:age	28100052	Lignoceric acid (C24:0)	Fatty acids	Complex lipids, fatty acids and related	-0.0496109	0.0391465	9	-1.26731	0.236851	males
bmi	18100035	Tryptophan	Amino acids	Amino acids and related	-0.025039	0.0197874	9	-1.2654	0.237504	females
age	68100059	Unknown lipid (68100059)	Unknown (lipid)	Unknown (lipid)	0.0421824	0.0333356	9	1.26539	0.23751	males
age	128100004	Testosterone	Steroids and related	Hormones, signal substances and related	-0.0577824	0.0457321	9	-1.2635	0.238157	males
bmi:age	78100004	5-Hydroxy-3-indoleacetic acid (5-HIAA)	Catecholamines and other monoamines	Hormones, signal substances and related	0.02587	0.0204765	9	1.2634	0.238191	males
bmi:age	78100004	5-Hydroxy-3-indoleacetic acid (5-HIAA)	Catecholamines and other monoamines	Hormones, signal substances and related	0.02587	0.0204765	9	1.2634	0.238191	females
genderM:age	68100018	Choline plasmalogen (C18, C20:4) (**)	Phospholipids	Complex lipids, fatty acids and related	0.0311777	0.0246949	9	1.26252	0.238494	females
genderF:age	68100018	Choline plasmalogen (C18, C20:4) (**)	Phospholipids	Complex lipids, fatty acids and related	-0.0311777	0.0246949	9	-1.26252	0.238494	males
bmi:age	68100031	Unknown lipid (68100031)	Unknown (lipid)	Unknown (lipid)	0.0508	0.04027	9	1.26149	0.238847	females
bmi:age	68100031	Unknown lipid (68100031)	Unknown (lipid)	Unknown (lipid)	0.0508	0.04027	9	1.26149	0.238847	males
bmi	68100055	Phosphatidylcholine (C18:0, C22:6) (**)	Phospholipids	Complex lipids, fatty acids and related	0.0499964	0.0396378	9	1.26133	0.238901	males
bmi	68100426	Unknown lipid (68100426)	Unknown (lipid)	Unknown (lipid)	0.0977798	0.0776262	9	1.25962	0.239489	females
age	68100028	Unknown lipid (68100028)	Unknown (lipid)	Unknown (lipid)	0.0632722	0.0502316	9	1.25961	0.239493	females
age	58100156	Unknown polar (58100156)	Unknown (polar)	Unknown (polar)	0.0227574	0.018075	9	1.25905	0.239686	males
bmi	68100026	DAG (C18:1, C18:2) (plausible)	Glycerides Mono-, Di-, Triglycerides	Complex lipids, fatty acids and related	0.0569676	0.0452553	9	1.2588	0.239772	females
genderM:bmi	18100362	Phosphocreatine	Miscellaneous	Miscellaneous	0.0496024	0.0394666	9	1.25682	0.240456	females
genderF:bmi	18100362	Phosphocreatine	Miscellaneous	Miscellaneous	-0.0496024	0.0394666	9	-1.25682	0.240456	males
genderM	28100491	threo-Sphingosine (minor: Sphingolipids)	Sphingolipids	Complex lipids, fatty acids and related	-0.0506135	0.0402852	9	-1.25638	0.240609	females
genderF	28100491	threo-Sphingosine (minor: Sphingolipids)	Sphingolipids	Complex lipids, fatty acids and related	0.0506135	0.0402852	9	1.25638	0.240609	males
genderM:bmi	58100153	Unknown polar (58100153)	Unknown (polar)	Unknown (polar)	-0.0274842	0.0219092	9	-1.25446	0.241273	females
genderF:bmi	58100153	Unknown polar (58100153)	Unknown (polar)	Unknown (polar)	0.0274842	0.0219092	9	1.25446	0.241273	males
bmi	58100003	Indole-3-lactic acid (**)	Amino acids derivatives	Amino acids and related	0.0249603	0.0199105	9	1.25362	0.241564	males
genderM:age	18100225	Pantothenic acid	Vitamins, cofactors and related	Vitamins, cofactors and related	-0.0606094	0.0484284	9	-1.25153	0.242293	females
genderF:age	18100225	Pantothenic acid	Vitamins, cofactors and related	Vitamins, cofactors and related	0.0606094	0.0484284	9	1.25153	0.242293	males
(Intercept)	X28100482	dihomo-gamma-Linolenic acid (C20:cis[8,11,14]3)	Fatty acids	Complex lipids, fatty acids and related	0.0410724	0.0344813	31	1.19115	0.242636	females
(Intercept)	X38100006	Threonine	Amino acids	Amino acids and related	0.0452524	0.0380019	31	1.19079	0.242773	males
genderM:bmi	68100029	TAG (C18:2, C18:2) (plausible)	Glycerides Mono-, Di-, Triglycerides	Complex lipids, fatty acids and related	-0.0612639	0.0490078	9	-1.25009	0.242794	females
genderF:bmi	68100029	TAG (C18:2, C18:2) (plausible)	Glycerides Mono-, Di-, Triglycerides	Complex lipids, fatty acids and related	0.0612639	0.0490078	9	1.25009	0.242794	males
genderF	38100002	Pyruvate (minor: Phosphoenolpyruvate (PEP))	Energy metabolism and related	Energy metabolism and related	0.0445081	0.035614	9	1.24973	0.242917	males
genderM	38100002	Pyruvate (minor: Phosphoenolpyruvate (PEP))	Energy metabolism and related	Energy metabolism and related	-0.0445081	0.035614	9	-1.24973	0.242917	females
bmi	68100021	Unknown lipid (68100021)	Unknown (lipid)	Unknown (lipid)	0.0259636	0.0207768	9	1.24964	0.24295	males
(Intercept)	X58100145	Unknown polar (58100145)	Unknown (polar)	Unknown (polar)	0.0331738	0.0278792	31	1.18991	0.243116	females
age	68100026	DAG (C18:1, C18:2) (plausible)	Glycerides Mono-, Di-, Triglycerides	Complex lipids, fatty acids and related	0.0401946	0.0322033	9	1.24815	0.243469	males
genderM	58100154	Unknown polar (58100154)	Unknown (polar)	Unknown (polar)	0.0251843	0.0201887	9	1.24744	0.243717	females
genderF	58100154	Unknown polar (58100154)	Unknown (polar)	Unknown (polar)	-0.0251843	0.0201887	9	-1.24744	0.243717	males
bmi	68100036	Lysophosphatidylcholine (C17:0) (plausible)	Phospholipids	Complex lipids, fatty acids and related	-0.0384046	0.0308392	9	-1.24532	0.244461	males
genderM	38100620	scyllo-Inositol	Carbohydrates and related	Carbohydrates and related	0.0782886	0.0628749	9	1.24515	0.24452	females
genderF	38100620	scyllo-Inositol	Carbohydrates and related	Carbohydrates and related	-0.0782886	0.0628749	9	-1.24515	0.24452	males
(Intercept)	X58100169	Unknown polar (58100169)	Unknown (polar)	Unknown (polar)	-0.0173396	0.0146191	31	-1.18609	0.244597	males
age	38101840	Mannosamine	Carbohydrates and related	Carbohydrates and related	-0.0402072	0.0323092	9	-1.24445	0.244764	males
bmi:age	68100049	Phosphatidylcholine (C16:0, C20:4) (**) (minor: Phosphatidylcholine (C18:2, C18:2))	Phospholipids	Complex lipids, fatty acids and related	-0.00242891	0.00195595	9	-1.2418	0.245696	females
bmi:age	68100049	Phosphatidylcholine (C16:0, C20:4) (**) (minor: Phosphatidylcholine (C18:2, C18:2))	Phospholipids	Complex lipids, fatty acids and related	-0.00242891	0.00195595	9	-1.2418	0.245696	males
bmi	28100011	Arachidonic acid (C20:cis[5,8,11,14]4)	Fatty acids	Complex lipids, fatty acids and related	0.0569981	0.0459147	9	1.24139	0.245841	males
age	38100045	Glutamine	Amino acids	Amino acids and related	0.0278595	0.0224488	9	1.24103	0.245969	females
genderM:bmi	58100130	Succinate (**)	Energy metabolism and related	Energy metabolism and related	-0.00602619	0.0048583	9	-1.24039	0.246193	females
genderF:bmi	58100130	Succinate (**)	Energy metabolism and related	Energy metabolism and related	0.00602619	0.0048583	9	1.24039	0.246193	males
age	28100052	Lignoceric acid (C24:0)	Fatty acids	Complex lipids, fatty acids and related	-0.0373341	0.0301831	9	-1.23692	0.247419	females
bmi:age	28100007	Stearic acid (C18:0)	Fatty acids	Complex lipids, fatty acids and related	0.0311318	0.0252671	9	1.23211	0.249127	males
bmi:age	28100007	Stearic acid (C18:0)	Fatty acids	Complex lipids, fatty acids and related	0.0311318	0.0252671	9	1.23211	0.249127	females
age	58100153	Unknown polar (58100153)	Unknown (polar)	Unknown (polar)	-0.0197038	0.0159942	9	-1.23193	0.249189	females
bmi:age	38100002	Pyruvate (minor: Phosphoenolpyruvate (PEP))	Energy metabolism and related	Energy metabolism and related	0.0299914	0.0243562	9	1.23137	0.24939	males
bmi:age	38100002	Pyruvate (minor: Phosphoenolpyruvate (PEP))	Energy metabolism and related	Energy metabolism and related	0.0299914	0.0243562	9	1.23137	0.24939	females
bmi	68100022	Unknown lipid (68100022)	Unknown (lipid)	Unknown (lipid)	-0.0244378	0.0198478	9	-1.23126	0.24943	males
genderM:age	38100038	Glycerol, polar fraction	Miscellaneous	Miscellaneous	0.0446791	0.0363048	9	1.23066	0.249641	females
genderF:age	38100038	Glycerol, polar fraction	Miscellaneous	Miscellaneous	-0.0446791	0.0363048	9	-1.23066	0.249641	males
(Intercept)	X28100670	Unknown lipid (28100670)	Unknown (lipid)	Unknown (lipid)	-0.0228297	0.0194755	32	-1.17223	0.24976	males
genderM:age	58100153	Unknown polar (58100153)	Unknown (polar)	Unknown (polar)	0.0254743	0.020744	9	1.22804	0.25058	females
genderF:age	58100153	Unknown polar (58100153)	Unknown (polar)	Unknown (polar)	-0.0254743	0.020744	9	-1.22804	0.25058	males
(Intercept)	X38100052	Serine	Amino acids	Amino acids and related	0.0238891	0.0204537	31	1.16796	0.251726	males
genderF:age	128100020	Cortisol	Steroids and related	Hormones, signal substances and related	0.102256	0.0836222	9	1.22283	0.252448	males
genderM:age	128100020	Cortisol	Steroids and related	Hormones, signal substances and related	-0.102256	0.0836222	9	-1.22283	0.252448	females
(Intercept)	X58100165	Unknown polar (58100165)	Unknown (polar)	Unknown (polar)	-0.0158667	0.0136067	31	-1.16609	0.25247	males
(Intercept)	X68100048	Unknown lipid (68100048)	Unknown (lipid)	Unknown (lipid)	-0.0126145	0.0108206	31	-1.16579	0.252589	females
age	58100024	Unknown polar (58100024)	Unknown (polar)	Unknown (polar)	0.0436747	0.0354248	8	1.23289	0.252616	males
(Intercept)	X18100159	Citrulline	Amino acids derivatives	Amino acids and related	0.0221095	0.0189834	32	1.16468	0.252758	males
bmi:age	68100027	Ceramide (d18:1, C24:0) (**)	Sphingolipids	Complex lipids, fatty acids and related	0.0388019	0.0317588	9	1.22177	0.25283	females
bmi:age	68100027	Ceramide (d18:1, C24:0) (**)	Sphingolipids	Complex lipids, fatty acids and related	0.0388019	0.0317588	9	1.22177	0.25283	males
(Intercept)	X28100152	Behenic acid (C22:0)	Fatty acids	Complex lipids, fatty acids and related	0.0285809	0.024558	32	1.16381	0.253104	males
(Intercept)	X68100436	Unknown lipid (68100436)	Unknown (lipid)	Unknown (lipid)	0.0213575	0.0183536	31	1.16367	0.253438	males
age	68100058	Unknown lipid (68100058)	Unknown (lipid)	Unknown (lipid)	0.0359151	0.0294905	9	1.21785	0.254245	males
genderF:bmi	68100056	Unknown lipid (68100056)	Unknown (lipid)	Unknown (lipid)	0.0714586	0.0587106	9	1.21713	0.254505	males
genderM:bmi	68100056	Unknown lipid (68100056)	Unknown (lipid)	Unknown (lipid)	-0.0714586	0.0587106	9	-1.21713	0.254505	females
bmi:age	68100011	Phosphatidylcholine (C18:2, C20:4) (**) (minor: Phosphatidylcholine (C16:0, C22:6))	Phospholipids	Complex lipids, fatty acids and related	-0.0216665	0.0178199	9	-1.21586	0.254966	females
bmi:age	68100011	Phosphatidylcholine (C18:2, C20:4) (**) (minor: Phosphatidylcholine (C16:0, C22:6))	Phospholipids	Complex lipids, fatty acids and related	-0.0216665	0.0178199	9	-1.21586	0.254966	males
bmi	78100008	3,4-Dihydroxyphenylglycol (DOPEG)	Catecholamines and other monoamines	Hormones, signal substances and related	-0.0273453	0.0225094	9	-1.21484	0.255336	males
bmi	28100428	Urea	Amino acids derivatives	Amino acids and related	0.0473271	0.0386779	8	1.22362	0.255909	females
bmi:age	28100105	Myristic acid (C14:0)	Fatty acids	Complex lipids, fatty acids and related	0.0583679	0.0483812	9	1.20642	0.258411	males
bmi:age	28100105	Myristic acid (C14:0)	Fatty acids	Complex lipids, fatty acids and related	0.0583679	0.0483812	9	1.20642	0.258411	females
(Intercept)	X28100044	Glycerol phosphate, lipid fraction	Phospholipids	Complex lipids, fatty acids and related	0.0396309	0.0344544	32	1.15024	0.258568	females
[truncated: 1,984 more rows]

## Sheet: standard deviations
METABOLITE_ID	METABOLITE	ONTOLOGY 2	ONTOLOGY 1	Number (Report, Table 5.2)	sd.Res	sd.Prob	sd.total
[truncated: 218 more rows]

[truncated: 1 more sheets: Legende]
