# Supplementary material for: A “Crossomics” Study Analysing Variability of Different Components in Peripheral Blood of Healthy Caucasoid Individuals
Source: PLoS One. 2012 Jan 12;7(1):e28761. doi: 10.1371/journal.pone.0028761 (PMC3257221; doi:10.1371/journal.pone.0028761)
Supplement: Table S2 — Normalised data on lymophcyte counts and antibody concentration measurements, together with a detailed description of samples phenodata. All abbreviations are used as explained in the text of main document. (XLS) [file pone.0028761.s003.xls]

## Sheet: Sheet1
Sample No	Sample ID	Person	Day	Sex	Age	BMI (kg/m2)	WBC (10e9/L)	NEU (10e9/L)	LYM (10e9/L)	MONO(10e9/L)	EOS (10e9/L)	BASO (10e9/L)	RBC (10e12/L)	WBC (10e9/L)	LYM (10e9/L)	CD4+CD25 (10e9/L)	CD4 (10e9/L)	%aktCD4 Thelper	CD16 (10e9/L)	CD16+CD69+ (10e9/L)	%aktCD16 Nkcells	CD8+HLA DR+ (10e9/L)	CD8 (10e9/L)	%aktCD8 cytotoxicT	c(IgM) mg/mL	c(IgG) mg/mL
1	P1D1	P1	D1	M	30	22.52	6.39	3.43	2.18	0.491	0.196	0.09	5.39	6.39	2.18	0.0545	0.6322	0.0862069	0.545	0.07412	0.136	0.07412	0.3488	0.2125	0.989	14.132
2	P1D3	P1	D3	M	30	22.52	5.2	2.62	1.89	0.428	0.213	0.049	5.05	3.43	1.98	0.153252	0.5544	0.276429	0.297	0.08514	0.286667	0.09702	0.3564	0.272222	0.903	14.156
3	P1D4	P1	D4	M	30	22.52	4.7	2.41	1.65	0.357	0.208	0.067	5.37	4.7	1.65	0.043725	0.5445	0.080303	0.33	0.1254	0.38	0.099	0.231	0.428571	1.103	11.354
4	P2D1	P2	D1	F	28	24.49	7.85	4.29	2.73	0.622	0.15	0.06	4.9	7.85	2.73	0.05187	1.1739	0.044186	0.3549	0.01365	0.0384615	0.09282	0.6006	0.154545	0.677	11.408
5	P2D2	P2	D2	F	28	24.49	7.64	5.13	1.83	0.496	0.119	0.061	4.6	7.64	1.83	0.04392	0.7869	0.055814	0.2379	0.00915	0.0384615	0.0549	0.3843	0.142857	0.635	9.126
6	P2D3	P2	D3	F	28	24.49	7.8	4.76	2.37	0.474	0.149	0.048	4.67	7.8	2.37	0.06636	1.0428	0.0636364	0.1896	0.00948	0.05	0.06873	0.5688	0.120833	0.62	8.972
7	P3D1	P3	D1	M	48	28.09	6.67	4.61	1.39	0.462	0.134	0.08	5.52	6.67	1.39	0.03753	0.5282	0.0710526	0.3197	0.03892	0.121739	0.06672	0.139	0.48	0.319	6.748
8	P3D2	P3	D2	M	48	28.09	6.08	4.18	1.27	0.423	0.121	0.084	5.46	6.08	1.27	0.06477	0.5334	0.121429	0.2413	0.01778	0.0736842	0.0635	0.127	0.5	0.277	7.778
9	P3D3	P3	D3	M	48	28.09	6.24	4.18	1.48	0.364	0.162	0.068	5.4	6.24	1.48	0.07548	0.592	0.1275	0.2072	0.02664	0.128571	0.07844	0.1332	0.588889	0.323	7.414
10	P4D1	P4	D1	M	30	27.17	5.6	2.59	2.43	0.483	0.063	0.037	4.92	5.6	2.43	0.11907	0.729	0.163333	0.4617	0.11421	0.247368	0.05103	0.4617	0.110526	1.251	7.718
11	P4D2	P4	D2	M	30	27.17	5.38	2.73	2.15	0.408	0.046	0.037	5.11	5.38	2.15	0.14534	0.5805	0.25037	0.5805	0.0946	0.162963	0.0602	0.4085	0.147368	1.098	13.734
12	P4D3	P4	D3	M	30	27.17	4.77	2.39	1.88	0.374	0.056	0.068	5.15	4.77	1.88	0.04136	0.658	0.0628571	0.2632	0.04888	0.185714	0.06016	0.4136	0.145455	1.069	11.246
13	P5D1	P5	D1	M	53	24.61	6.62	3.22	2.43	0.589	0.301	0.088	4.93	6.62	2.43	0.08019	0.9477	0.0846154	0.2673	0.00972	0.0363636	0.31347	0.1944	1.6125	0.491	9.06
14	P5D2	P5	D2	M	53	24.61	7.1	NA	2.7	NA	NA	NA	4.57	7.1	2.7	0.1134	1.161	0.0976744	0.324	0.0135	0.0416667	0.3105	0.324	0.958333	0.479	7.026
15	P5D3	P5	D3	M	53	24.61	7.2	3.85	2.43	0.555	0.277	0.088	4.61	7.2	2.43	0.076059	0.9963	0.0763415	0.3645	0.07047	0.193333	0.22599	0.2673	0.845455	0.599	11.946
16	P6D1	P6	D1	F	25	24.38	7.89	3.22	2.87	0.729	0.976	0.098	5.28	7.89	2.87	0.097006	1.2628	0.0768182	0.3157	0.04592	0.145455	0.26978	0.5166	0.522222	0.725	10.552
17	P6D2	P6	D2	F	25	24.38	8.61	4.01	2.88	0.72	0.916	0.083	5.22	8.61	2.88	0.03456	1.152	0.03	0.576	0.06624	0.115	0.32256	0.3744	0.861538	0.731	10.496
18	P6D3	P6	D3	F	25	24.38	6.98	3.23	2.19	0.535	0.95	0.08	5.56	3.23	2.19	0.05256	0.9636	0.0545455	0.3066	0.03942	0.128571	0.18834	0.4161	0.452632	0.849	10.266
19	P7D1	P7	D1	M	50	29.96	5.08	2.24	2.14	0.533	0.108	0.059	5.32	5.08	2.14	0.036808	0.749	0.0491429	0.2354	0.01926	0.0818182	0.1498	0.4066	0.368421	0.127	5.764
20	P7D2	P7	D2	M	50	29.96	6.76	3.47	2.71	0.431	0.071	0.074	5.12	6.76	2.71	0.01626	0.7588	0.0214286	0.4336	0.02981	0.06875	0.27642	0.6504	0.425	0.089	6.02
21	P7D3	P7	D3	M	50	29.96	6.6	3.42	2.48	0.538	0.099	0.06	5.38	6.6	2.48	0.0372	0.8184	0.0454545	0.372	0.0372	0.1	0.21824	0.5456	0.4	0.138	6.484
22	P8D1	P8	D1	F	43	22.49	7.94	4.81	2.23	0.672	0.162	0.072	5.03	7.94	2.23	0.01561	0.6913	0.0225806	0.3122	0.01338	0.0428571	0.1338	0.1784	0.75	0.629	9.75
23	P8D2	P8	D2	F	43	22.49	8.13	4.95	2.27	0.65	0.182	0.084	4.78	8.13	2.27	0.0227	0.6356	0.0357143	0.2724	0.0227	0.0833333	0.13166	0.2043	0.644444	0.582	9.836
24	P8D3	P8	D3	F	43	22.49	8.18	4.96	2.27	0.654	0.219	0.079	4.92	8.18	2.27	0.02951	0.6583	0.0448276	0.2497	0.01589	0.0636364	0.1362	0.1816	0.75	0.646	9.862
25	P9D1	P9	D1	F	27	22.76	7.51	4.63	2.12	0.56	0.053	0.149	4.42	7.51	2.12	0.0424	0.9116	0.0465116	0.1272	0.00848	0.0666667	0.06996	0.4028	0.173684	0.732	8.71
26	P9D5	P9	D5	F	27	22.76	5.27	2.4	2.09	0.671	0.047	0.055	4.4	5.27	2.09	0.05225	0.9405	0.0555556	0.1881	0.01672	0.0888889	0.16302	0.3762	0.433333	0.74	8.768
27	P9D6	P9	D6	F	27	22.76	4.78	2.32	1.82	0.551	0.05	0.038	4.46	4.78	1.82	0.041132	0.7826	0.0525581	0.1456	0.01092	0.075	0.12376	0.3276	0.377778	0.754	8.338
28	P10D1	P10	D1	F	48	21.6	6.59	3.49	2.25	0.546	0.225	0.072	3.96	6.59	2.25	0.05625	0.945	0.0595238	0.2925	0.0315	0.107692	0.15525	0.4275	0.363158	0.588	7.292
29	P10D4	P10	D4	F	48	21.6	5.08	2.3	2.04	0.458	0.201	0.082	4.17	5.08	2.04	0.03672	0.9384	0.0391304	0.204	0.02652	0.13	0.14484	0.3876	0.373684	0.452	6.748
30	P10D5	P10	D5	F	48	21.6	5.54	3.18	1.71	0.387	0.178	0.084	4.03	5.54	1.71	0.04617	0.7695	0.06	0.1881	0.02223	0.118182	0.12141	0.3249	0.373684	0.554	6.722
31	P12D3	P12	D3	M	57	23.46	5.5	2.85	1.77	0.588	0.187	0.102	4.91	5.5	1.77	0.09204	0.9558	0.0962963	0.1416	0.01947	0.1375	0.01947	0.177	0.11	0.243	14.776
32	P12D4	P12	D4	M	57	23.46	6.31	3.55	1.86	0.603	0.191	0.106	5.42	6.31	1.86	0.093	1.0044	0.0925926	0.1674	0.05766	0.344444	0.08556	0.1488	0.575	0.279	15.334
33	P12D5	P12	D5	M	57	23.46	5.14	2.44	1.84	0.547	0.172	0.139	5.19	5.14	1.84	0.02576	0.9936	0.0259259	0.3128	0.03312	0.105882	0.092	0.2576	0.357143	0.311	15.128
34	P13D1	P13	D1	M	24	23.3	7.59	4.3	2.54	0.586	0.123	0.036	4.76	7.59	2.54	0.09144	1.0414	0.0878049	0.4064	0.03556	0.0875	0.14224	0.4826	0.294737	0.243	17.24
35	P13D2	P13	D2	M	24	23.3	7.48	4.2	2.6	0.55	0.096	0.03	4.76	7.48	2.6	0.0806	0.91	0.0885714	0.546	0.0728	0.133333	0.0728	0.468	0.155556	0.235	17.894
36	P13D3	P13	D3	M	24	23.3	7.58	4.19	2.77	0.481	0.09	0.046	3.86	7.58	2.77	0.00277	1.0803	0.0025641	0.5817	0.07756	0.133333	0.14958	0.5263	0.284211	0.198	17.092
37	P14D1	P14	D1	M	26	23.51	5.72	2.54	2.45	0.607	0.059	0.065	4.83	5.72	2.45	0.0245	1.0535	0.0232558	0.343	0.03185	0.0928571	0.05635	0.4655	0.121053	0.796	6.04
38	P14D2	P14	D2	M	26	23.51	5.13	2.66	1.88	0.47	0.054	0.06	5.07	5.13	1.88	0.03196	0.846	0.0377778	0.188	0.02632	0.14	0.0376	0.3572	0.105263	0.712	15.868
39	P14D3	P14	D3	M	26	23.51	6.54	3.01	2.73	0.673	0.053	0.064	5.07	6.54	2.73	0.01365	1.092	0.0125	0.5733	0.04095	0.0714286	0.03003	0.2457	0.122222	0.849	17.756
40	P15D1	P15	D1	F	45	22.59	5.66	3.23	1.78	0.412	0.156	0.09	4.33	5.66	1.78	0.06764	0.9256	0.0730769	0.1246	0.01602	0.128571	0.20114	0.1958	1.02727	1.289
41	P15D2	P15	D2	F	45	22.59	7.26	4.36	2.08	0.522	0.205	0.095	4.13	7.26	2.08	0.04992	0.9568	0.0521739	0.2704	0.02496	0.0923077	0.23296	0.2912	0.8	1.086	5.806
42	P15D3	P15	D3	F	45	22.59	6.46	3.98	1.8	0.422	0.156	0.1	4.18	6.46	1.8	0.03348	0.792	0.0422727	0.216	0.0126	0.0583333	0.2106	0.198	1.06364	1.201	7.596
43	P16D1	P16	D1	F	27	21.22	6.31	3.9	1.73	0.368	0.219	0.094	4.59	6.31	1.73	0.02941	0.6574	0.0447368	0.2595	0.00865	0.0333333	0.04152	0.4325	0.096	0.27	14.654
44	P16D2	P16	D2	F	27	21.22	7.16	4.48	1.89	0.483	0.217	0.091	4.57	7.16	1.89	0.02646	0.756	0.035	0.3024	0.00945	0.03125	0.04158	0.4347	0.0956522	0.269	14.454
45	P16D3	P16	D3	F	27	21.22	6.64	4.16	1.8	0.348	0.256	0.075	4.24	6.64	1.8	0.02592	0.63	0.0411429	0.324	0.018	0.0555556	0.0342	0.378	0.0904762	0.283	15.522
46	P17D1	P17	D1	F	54	30.07	5.56	3.21	1.77	0.415	0.108	0.053	4.62	5.56	1.77	0.02301	0.9204	0.025	0.1593	0.02655	0.166667	0.16815	0.4071	0.413043	0.354	12.162
47	P17D2	P17	D2	F	54	30.07	5.1	2.85	1.63	0.421	0.145	0.052	4.51	5.1	1.63	0.02771	0.8802	0.0314815	0.163	0.01956	0.12	0.163	0.3749	0.434783	0.379	12.136
48	P17D3	P17	D3	F	54	30.07	5.87	3.69	1.65	0.388	0.094	0.05	4.41	5.87	1.65	0.02805	0.8745	0.0320755	0.165	0.0264	0.16	0.13035	0.3465	0.37619	0.369	12.148
						24.5138	6.44146	3.47125	2.11354	0.500937	0.191937	0.0717083	4.81562	6.32646	2.11542	0.0531517	0.850169	0.062519	0.300985	0.035736	0.11873	0.129808	0.351387	0.369415
															min	0.00277	0.5282	0.0025641	0.1246	0.00848	0.03125	0.01947	0.127	0.0904762
															max	0.153252	1.2628	0.276429	0.5817	0.1254	0.38	0.32256	0.6504	1.6125
